# Supplementary material for: Transcriptome analysis of Valsa mali reveals its response mechanism to the biocontrol actinomycete Saccharothrix yanglingensis Hhs.015
Source: BMC Microbiol. 2018 Aug 22;18:90. doi: 10.1186/s12866-018-1225-5 (PMC6106759; doi:10.1186/s12866-018-1225-5)
Supplement: Supplementary file 1 — Table S1. The RNA quality for each sample. (XLSX 8 kb) [file 12866_2018_1225_MOESM1_ESM.xlsx]

## Sheet: Sheet1
	Sample name	Mass concentration (ng/μL)	Molar concentration (nmol/L)
	ck_replicate1	64.4	6.89
	ck_replicate2	39.4	7.79
	ck_replicate3	45.8	7.34
	treat_replicate1	36	6.77
	treat_replicate2	48.6	6.4
	treat_replicate3	49	6.55
