# Supplementary material for: Transcriptome analysis of Valsa mali reveals its response mechanism to the biocontrol actinomycete Saccharothrix yanglingensis Hhs.015
Source: BMC Microbiol. 2018 Aug 22;18:90. doi: 10.1186/s12866-018-1225-5 (PMC6106759; doi:10.1186/s12866-018-1225-5)
Supplement: Supplementary file 2 — Table S2. The count matrix for each sample. (XLSX 440 kb) [file 12866_2018_1225_MOESM2_ESM.xlsx]

## Sheet: Sheet1
Gene_id	ck_replicate1	ck_replicate2	ck_replicate3	treat_replicate1	treat_replicate2	treat_replicate3
KUI63297.1	141	73	61	84	83	71
KUI63299.1	141	82	120	126	141	157
KUI63300.1	130	143	114	74	62	88
KUI63301.1	106	29	10	272	63	97
KUI63302.1	6	0	0	9	17	16
KUI63303.1	333	865	534	197	334	326
KUI63304.1	78	155	84	37	66	77
KUI63305.1	325	372	287	196	165	191
KUI63306.1	4159	4171	3359	1233	725	1361
KUI63307.1	299	331	323	212	279	286
KUI63308.1	429	570	405	134	164	187
KUI63309.1	42	7	1	196	177	101
KUI63310.1	271	265	256	128	66	115
KUI63311.1	13	13	4	8	9	5
KUI63312.1	950	173	73	3171	3052	1719
KUI63314.1	474	308	342	300	209	242
KUI63315.1	987	2763	2484	479	968	1288
KUI63316.1	56	223	180	23	43	80
KUI63317.1	178	491	264	260	237	177
KUI63318.1	209	184	141	87	76	94
KUI63319.1	1354	1074	978	1278	1109	1331
KUI63320.1	915	740	715	732	720	797
KUI63321.1	714	446	488	547	409	500
KUI63322.1	187	292	193	153	139	205
KUI63323.1	269	1452	2021	87	48	223
KUI63324.1	283	505	596	212	209	288
KUI63325.1	398	272	264	312	213	245
KUI63326.1	271	12092	7470	131	392	1122
KUI63328.1	180	130	137	271	283	206
KUI63329.1	69	78	55	45	34	29
KUI63330.1	1	113	405	2	6	17
KUI63331.1	199	176	269	169	218	219
KUI63333.1	873	3719	4144	179	757	1034
KUI63334.1	1224	2604	851	759	765	471
KUI63335.1	85	51	68	120	107	101
KUI63336.1	158	270	251	70	92	107
KUI63338.1	337	384	324	207	170	250
KUI63340.1	30	76	86	31	33	36
KUI63341.1	556	578	411	539	824	725
KUI63360.1	1418	815	537	1171	979	839
KUI63406.1	10	11	20	33	23	23
KUI63416.1	1781	1302	1435	1262	910	1286
KUI63418.1	9	15	25	1	18	11
KUI63419.1	1283	1157	1118	1549	2078	1360
KUI63420.1	824	657	708	736	688	711
KUI63421.1	60	62	61	63	58	91
KUI63422.1	77	51	61	71	61	110
KUI63423.1	9	0	1	9	8	9
KUI63425.1	13	22	16	1	10	8
KUI63426.1	4776	3576	3720	3794	3073	3774
KUI63427.1	2673	2274	2194	2220	2241	2229
KUI63428.1	790	527	360	325	276	262
KUI63429.1	785	611	528	454	405	428
KUI63430.1	161	35	34	61	15	27
KUI63431.1	430	429	393	483	665	627
KUI63432.1	23	20	18	17	19	16
KUI63433.1	106	90	120	127	149	171
KUI63434.1	25	24	24	20	22	29
KUI63435.1	414	338	347	296	294	312
KUI63436.1	46	111	75	35	66	45
KUI63437.1	2432	1595	1668	2663	2308	2404
KUI63438.1	31	10	7	49	124	67
KUI63439.1	11	17	18	23	26	30
KUI63440.1	12	4	6	55	25	46
KUI63441.1	57	32	32	111	195	150
KUI63442.1	6	15	16	6	4	4
KUI63443.1	124	65	77	73	19	46
KUI63444.1	3	5	10	7	11	1
KUI63446.1	522	490	492	430	537	493
KUI63447.1	234	138	167	253	279	272
KUI63451.1	13	12	5	16	15	22
KUI63455.1	1310	3942	1915	681	922	802
KUI63456.1	106	122	116	49	55	43
KUI63457.1	57	60	78	49	60	50
KUI63460.1	71	26	70	77	89	120
KUI63461.1	303	199	265	391	637	780
KUI63462.1	992	840	1051	581	510	679
KUI63463.1	4	17	12	8	9	15
KUI63464.1	23	63	48	16	15	15
KUI63465.1	433	657	1540	225	143	200
KUI63468.1	65	115	120	23	21	38
KUI63469.1	80	458	229	54	103	99
KUI63470.1	17	134	105	4	0	0
KUI63471.1	57	465	499	2	10	19
KUI63472.1	150	1018	379	87	309	129
KUI63474.1	128	105	96	161	191	199
KUI63475.1	22	48	65	46	28	44
KUI63476.1	2840	1040	859	6149	93	1980
KUI63477.1	130	107	121	114	74	93
KUI63478.1	120	88	84	113	102	119
KUI63479.1	664	690	676	610	631	809
KUI63482.1	315	291	243	471	542	529
KUI63483.1	183	218	135	64	48	82
KUI63484.1	13516	11568	8804	14081	11005	13874
KUI63485.1	365	239	277	337	310	391
KUI63486.1	13	49	36	19	24	20
KUI63487.1	3732	2750	3019	3516	3142	3955
KUI63488.1	378	273	265	265	202	272
KUI63489.1	2225	1542	1498	1897	1635	1862
KUI63490.1	1066	848	1029	832	622	745
KUI63491.1	910	1440	1384	744	1009	834
KUI63492.1	790	670	829	779	777	861
KUI63493.1	2530	1417	1633	2078	1949	2113
KUI63494.1	474	584	474	326	347	365
KUI63495.1	282	234	198	289	364	275
KUI63496.1	182	189	206	178	172	169
KUI63497.1	223	290	314	257	281	274
KUI63498.1	318	173	164	256	251	282
KUI63500.1	687	532	555	663	596	635
KUI63501.1	6264	2512	3101	4584	2827	3544
KUI63502.1	773	568	379	620	462	524
KUI63504.1	57	50	45	28	29	31
KUI63505.1	1087	957	944	939	1072	1144
KUI63506.1	220	211	172	211	232	222
KUI63508.1	268	203	214	175	188	210
KUI63509.1	1091	925	576	658	593	701
KUI63510.1	1205	950	792	1561	1857	2013
KUI63512.1	414	102	107	864	889	600
KUI63514.1	18	17	15	13	33	12
KUI63515.1	448	388	321	295	337	352
KUI63517.1	786	1161	553	555	989	598
KUI63518.1	332	277	295	127	111	153
KUI63519.1	2964	1580	1867	2239	1822	2013
KUI63520.1	123	117	90	61	55	77
KUI63521.1	139	213	151	25	44	28
KUI63524.1	320	387	360	345	401	478
KUI63525.1	231	114	139	283	250	240
KUI63527.1	24	8	10	33	18	19
KUI63528.1	1761	955	1246	2661	2230	2970
KUI63529.1	150	129	98	118	105	183
KUI63531.1	184	394	341	35	26	54
KUI63533.1	12	34	13	3	13	4
KUI63534.1	74	233	234	44	61	116
KUI63535.1	17	80	73	12	28	40
KUI63536.1	460	227	325	472	474	474
KUI63537.1	1120	975	961	1432	1642	2079
KUI63538.1	3724	3457	3612	3405	3492	3533
KUI63540.1	621	302	148	700	1754	700
KUI63541.1	146	102	105	126	187	112
KUI63542.1	16	9	9	19	10	14
KUI63543.1	39	50	37	38	42	32
KUI63544.1	8428	3166	4489	7809	5280	7512
KUI63545.1	56	150	110	50	140	84
KUI63546.1	1291	4143	2827	1550	4798	3486
KUI63547.1	204	148	89	145	139	172
KUI63548.1	877	453	369	974	815	956
KUI63549.1	995	907	697	943	934	786
KUI63550.1	25	37	45	36	28	36
KUI63551.1	102	236	133	119	224	151
KUI63555.1	9	7	3	6	10	5
KUI63560.1	6	11	7	2	9	7
KUI63561.1	309	237	273	374	347	403
KUI63563.1	605	418	530	699	604	667
KUI63564.1	25	9	10	14	1	6
KUI63566.1	97	85	45	61	91	42
KUI63567.1	44	509	428	17	36	43
KUI63568.1	14	9	6	7	4	3
KUI63569.1	19	63	31	9	6	3
KUI63570.1	70	61	49	104	141	219
KUI63573.1	309	524	458	238	239	366
KUI63574.1	156	102	81	1397	2712	4501
KUI63575.1	3334	3813	2509	2279	2208	2207
KUI63576.1	3996	9833	5901	2774	5631	3995
KUI63578.1	488	479	535	543	596	599
KUI63580.1	647	640	641	614	696	693
KUI63583.1	447	495	445	399	508	524
KUI63584.1	190	198	217	215	240	270
KUI63585.1	231	191	180	256	201	227
KUI63586.1	39	84	155	28	45	42
KUI63587.1	240	162	173	205	178	216
KUI63588.1	101	63	83	89	79	94
KUI63589.1	1102	1226	1435	849	1037	922
KUI63590.1	358	1743	915	179	550	354
KUI63591.1	92	79	73	146	180	178
KUI63592.1	804	698	648	804	861	897
KUI63593.1	635	614	474	2253	3648	3678
KUI63594.1	260	296	306	187	219	258
KUI63595.1	889	599	609	738	595	673
KUI63597.1	3361	2936	2335	2588	2803	2873
KUI63598.1	431	306	303	372	458	418
KUI63599.1	488	538	471	2304	4473	3682
KUI63600.1	64	288	223	52	102	99
KUI63601.1	154	58	61	124	61	78
KUI63602.1	872	729	1003	1101	1525	1470
KUI63603.1	13	10	7	8	10	18
KUI63604.1	187	32	51	192	133	149
KUI63606.1	121	12	9	65	176	38
KUI63607.1	224	115	139	170	335	179
KUI63608.1	902	951	956	1230	1361	1417
KUI63609.1	21	15	9	50	51	43
KUI63612.1	143	120	193	155	97	168
KUI63613.1	58	50	46	50	55	63
KUI63614.1	226	229	230	207	232	223
KUI63615.1	24	33	28	11	34	12
KUI63616.1	59	108	100	51	98	70
KUI63618.1	601	437	346	382	378	437
KUI63619.1	129	118	101	88	108	83
KUI63620.1	52	38	33	107	194	45
KUI63622.1	26	11	9	14	23	19
KUI63625.1	28	6	7	58	3	30
KUI63626.1	35	18	13	37	10	31
KUI63627.1	58	56	43	27	17	19
KUI63628.1	37	32	55	19	20	17
KUI63629.1	416	287	309	303	211	274
KUI63631.1	257	397	393	250	709	444
KUI63632.1	1118	1129	1264	1348	2190	1556
KUI63633.1	33	21	38	47	63	49
KUI63634.1	354	386	247	373	390	375
KUI63635.1	545	1474	1363	443	1293	622
KUI63636.1	84	35	38	282	545	357
KUI63638.1	661	813	752	448	636	500
KUI63639.1	2387	2327	1438	1163	1024	1124
KUI63640.1	794	713	522	747	945	728
KUI63641.1	15	17	7	7	11	13
KUI63642.1	112	251	208	130	272	246
KUI63643.1	608	1239	1010	629	643	739
KUI63645.1	523	701	674	502	537	608
KUI63646.1	1590	2105	1673	1446	1911	1821
KUI63647.1	568	937	727	814	987	882
KUI63649.1	15	9	12	12	5	13
KUI63650.1	1640	1593	1129	981	1358	1149
KUI63651.1	648	691	401	356	611	432
KUI63652.1	1748	1154	1034	1370	1269	1387
KUI63653.1	91	80	79	107	102	91
KUI63654.1	142	73	87	141	167	166
KUI63655.1	72	70	107	77	111	89
KUI63656.1	569	300	305	2698	3223	4069
KUI63657.1	150	193	95	87	102	112
KUI63658.1	6	11	6	10	19	10
KUI63659.1	629	1632	1400	748	1353	1126
KUI63660.1	11769	9582	8678	16816	21187	21562
KUI63661.1	490	231	256	522	340	419
KUI63662.1	467	399	320	235	255	264
KUI63663.1	752	583	689	735	722	772
KUI63665.1	1352	1418	1599	939	1301	1491
KUI63668.1	414	1564	1262	276	730	678
KUI63670.1	152	228	217	289	505	348
KUI63671.1	2504	968	1040	4035	3334	3749
KUI63672.1	501	433	444	510	623	633
KUI63673.1	143	191	243	123	57	181
KUI63674.1	57	66	53	57	86	69
KUI63675.1	1048	899	672	1019	1393	1132
KUI63676.1	316	198	190	398	621	414
KUI63677.1	158	111	190	146	64	259
KUI63679.1	286	183	266	230	204	252
KUI63680.1	39	12	23	25	20	37
KUI63681.1	376	301	303	277	323	325
KUI63682.1	58	22	13	90	151	76
KUI63683.1	222	106	128	468	946	450
KUI63684.1	404	368	320	436	392	428
KUI63685.1	289	193	302	349	330	426
KUI63686.1	359	265	431	348	400	402
KUI63687.1	164	85	112	153	127	139
KUI63688.1	332	173	188	733	760	728
KUI63689.1	531	712	616	449	494	585
KUI63690.1	407	429	339	282	313	339
KUI63692.1	156	141	250	345	361	347
KUI63693.1	122	107	88	129	205	212
KUI63694.1	571	728	631	419	613	532
KUI63695.1	4437	3891	2951	2051	2543	2025
KUI63697.1	68	23	37	50	61	46
KUI63698.1	785	391	619	596	456	518
KUI63699.1	2373	3297	2387	943	1399	1213
KUI63700.1	1090	1065	1037	2746	1085	2705
KUI63703.1	50	36	41	71	39	83
KUI63704.1	222	113	91	206	183	210
KUI63705.1	113	82	119	122	130	125
KUI63706.1	98	57	61	60	81	62
KUI63707.1	2996	1314	828	4162	445	2098
KUI63708.1	17	75	54	22	68	35
KUI63709.1	55	141	61	89	287	182
KUI63710.1	968	520	616	785	650	707
KUI63711.1	867	884	889	906	1113	1130
KUI63713.1	2	14	10	0	0	2
KUI63714.1	167	225	244	118	155	208
KUI63715.1	136	110	210	136	127	120
KUI63716.1	3516	2987	2078	2270	2310	2360
KUI63717.1	1221	964	936	1008	918	1059
KUI63718.1	349	316	340	337	319	335
KUI63719.1	90	120	95	181	289	217
KUI63720.1	1288	821	516	1045	981	1123
KUI63722.1	425	303	267	616	262	396
KUI63724.1	389	163	189	436	361	397
KUI63725.1	748	1121	1014	1039	2304	1231
KUI63726.1	373	191	338	291	227	289
KUI63728.1	186	119	141	149	152	132
KUI63729.1	1016	907	916	720	760	729
KUI63731.1	425	322	297	304	359	384
KUI63732.1	1	3	12	9	8	7
KUI63733.1	270	162	233	154	112	164
KUI63734.1	701	1137	763	497	665	659
KUI63736.1	2	0	4	15	56	29
KUI63738.1	1486	868	1288	1402	1029	1262
KUI63739.1	369	1259	553	1226	2777	1592
KUI63740.1	1437	1001	1211	1603	1591	1875
KUI63741.1	31	189	78	7	46	16
KUI63742.1	636	465	389	392	382	424
KUI63743.1	28	15	32	19	17	27
KUI63744.1	143	107	143	263	400	447
KUI63745.1	33	17	18	25	26	18
KUI63746.1	422	462	489	334	262	356
KUI63747.1	183	154	106	155	146	145
KUI63748.1	334	224	280	228	170	232
KUI63749.1	149	98	122	122	140	148
KUI63750.1	937	1774	1497	596	730	875
KUI63751.1	592	711	682	440	608	535
KUI63752.1	369	520	355	288	292	317
KUI63753.1	28	25	23	21	37	26
KUI63754.1	763	2001	774	472	561	563
KUI63755.1	516	410	310	537	517	489
KUI63756.1	535	496	496	557	758	729
KUI63757.1	14	4	11	10	11	14
KUI63758.1	197	204	300	118	68	76
KUI63759.1	2324	1371	1972	2392	2213	3029
KUI63760.1	8	12	6	16	32	15
KUI63761.1	151	0	0	174	137	54
KUI63762.1	880	929	788	954	1106	1177
KUI63764.1	60	19	26	104	94	84
KUI63765.1	325	1122	1410	240	451	474
KUI63767.1	98	411	370	38	119	128
KUI63769.1	22	44	20	1	6	1
KUI63770.1	2973	2589	2341	1861	1812	2007
KUI63771.1	394	310	403	312	417	423
KUI63772.1	3890	2173	2920	7595	4628	5668
KUI63773.1	264	148	189	208	206	232
KUI63775.1	25	42	13	22	13	8
KUI63776.1	1495	1461	988	2196	2432	2230
KUI63777.1	331	281	286	223	239	206
KUI63784.1	12	16	5	13	12	9
KUI63786.1	389	464	301	190	278	225
KUI63787.1	405	146	88	512	233	433
KUI63788.1	925	1290	719	521	765	1052
KUI63789.1	114	115	62	96	113	90
KUI63790.1	318	281	334	304	286	283
KUI63791.1	163	164	164	110	125	129
KUI63792.1	150	109	64	331	527	571
KUI63793.1	881	734	721	623	575	599
KUI63794.1	128	285	212	73	305	126
KUI63795.1	635	375	586	404	245	451
KUI63796.1	118	3324	3268	64	230	164
KUI63797.1	1305	2238	2057	1090	1951	1633
KUI63798.1	2062	1506	1261	3185	3403	4000
KUI63799.1	990	1104	834	678	701	735
KUI63800.1	919	350	554	678	552	782
KUI63801.1	578	351	407	599	602	719
KUI63802.1	16	13	25	10	12	4
KUI63803.1	1355	1171	1039	1161	1315	1199
KUI63804.1	2480	4531	3415	2145	2838	2661
KUI63805.1	1222	1068	1345	1264	1142	1154
KUI63806.1	26	23	15	16	27	24
KUI63807.1	224	163	195	198	166	205
KUI63808.1	795	708	659	765	838	804
KUI63809.1	1277	1489	1517	825	877	1181
KUI63810.1	4	8	11	5	7	13
KUI63812.1	240	190	299	208	163	206
KUI63814.1	1	2	4	78	283	127
KUI63815.1	4227	2654	2521	1238	165	1085
KUI63816.1	1401	1158	1075	1272	1389	1752
KUI63818.1	79	100	75	62	55	66
KUI63819.1	1071	1170	1179	929	1103	1116
KUI63820.1	870	440	631	661	634	739
KUI63821.1	1157	1424	1458	1368	1670	1850
KUI63822.1	8	9	11	15	13	12
KUI63824.1	194	133	166	157	138	182
KUI63825.1	394	565	602	445	396	512
KUI63826.1	137	352	145	125	247	149
KUI63827.1	1285	1331	1314	1094	1133	1154
KUI63828.1	1930	1439	1150	1815	1749	1798
KUI63829.1	3772	3553	2741	2995	3268	3204
KUI63830.1	688	555	620	617	694	694
KUI63831.1	4567	3070	3155	3532	2670	3131
KUI63832.1	172	131	188	352	928	457
KUI63833.1	23	16	13	12	15	17
KUI63834.1	766	583	577	647	646	702
KUI63835.1	1744	2007	2222	1531	1522	1735
KUI63836.1	252	213	225	178	149	192
KUI63837.1	646	816	620	736	982	1004
KUI63838.1	7492	10836	8824	7313	7274	6794
KUI63839.1	385	479	379	335	323	351
KUI63840.1	133	294	220	105	112	74
KUI63841.1	110	135	126	92	158	119
KUI63842.1	2063	1244	1182	1449	1017	1693
KUI63843.1	23	25	19	22	23	13
KUI63845.1	11213	15507	15433	6578	6313	7194
KUI63846.1	193	149	128	150	172	162
KUI63850.1	471	291	381	365	342	382
KUI63851.1	872	990	1127	643	511	698
KUI63852.1	4043	3348	2418	2825	2719	2813
KUI63853.1	1371	1057	981	889	966	935
KUI63854.1	296	278	239	252	208	252
KUI63855.1	116	121	115	66	90	98
KUI63856.1	1519	440	554	1451	1413	1691
KUI63857.1	975	394	407	867	665	696
KUI63858.1	422	353	298	289	317	285
KUI63859.1	650	586	610	578	625	691
KUI63860.1	210	71	182	224	174	215
KUI63861.1	2341	1393	1592	1558	1032	1397
KUI63862.1	634	722	684	499	716	472
KUI63863.1	14	21	19	22	33	17
KUI63864.1	713	609	635	523	508	498
KUI63865.1	1801	826	1340	1346	803	1109
KUI63866.1	552	574	557	504	494	551
KUI63869.1	312	515	506	402	835	500
KUI63870.1	325	212	230	244	191	242
KUI63871.1	15	31	50	31	47	18
KUI63872.1	278	296	347	363	582	340
KUI63873.1	1157	1407	942	514	342	489
KUI63874.1	51	76	40	12	7	17
KUI63876.1	436	445	473	796	859	884
KUI63877.1	177	1063	1049	404	1481	876
KUI63878.1	203	288	186	444	365	307
KUI63879.1	13	7	9	10	17	21
KUI63881.1	15	12	20	7	5	22
KUI63882.1	250	370	318	439	641	662
KUI63883.1	2114	1590	1735	1971	1589	1863
KUI63884.1	402	283	377	711	574	734
KUI63885.1	1276	1661	1668	1054	1194	1484
KUI63887.1	806	627	599	532	667	627
KUI63888.1	2649	422	1086	3070	1258	2278
KUI63889.1	678	505	532	528	577	520
KUI63890.1	34	9	16	38	23	39
KUI63891.1	97	74	97	82	88	77
KUI63892.1	436	292	379	402	431	412
KUI63893.1	6590	6790	6029	4617	5125	5265
KUI63894.1	154	117	160	245	251	201
KUI63895.1	426	220	308	385	423	501
KUI63896.1	2276	2001	2057	2136	2331	2228
KUI63897.1	751	639	636	601	529	544
KUI63898.1	847	933	1126	936	904	953
KUI63899.1	13078	5254	7634	12652	8854	12346
KUI63900.1	1349	1005	1205	1118	1104	1280
KUI63901.1	5366	5715	5043	5419	6598	6575
KUI63902.1	17	10	19	23	24	17
KUI63903.1	252	311	308	348	568	494
KUI63904.1	1358	1238	1264	1163	1066	1321
KUI63906.1	489	450	401	362	403	364
KUI63907.1	547	617	621	400	477	514
KUI63909.1	34	13	24	15	15	25
KUI63910.1	563	1234	338	151	183	256
KUI63911.1	298	164	203	239	211	271
KUI63913.1	61	38	54	47	42	46
KUI63914.1	389	340	284	355	360	363
KUI63920.1	292	236	322	206	330	230
KUI63922.1	397	468	469	373	666	413
KUI63923.1	547	344	421	425	435	434
KUI63924.1	714	915	666	565	648	628
KUI63925.1	30	18	14	30	29	25
KUI63926.1	655	454	394	1091	1217	1236
KUI63927.1	43	110	48	498	955	516
KUI63928.1	47	15	12	137	210	214
KUI63929.1	1143	1291	857	1230	1305	1387
KUI63930.1	31	63	92	176	221	174
KUI63931.1	689	667	712	731	706	748
KUI63932.1	52	28	16	142	259	165
KUI63933.1	1679	1475	1256	1269	1115	1216
KUI63934.1	175	134	228	210	169	230
KUI63935.1	5758	3527	3757	4162	3890	4299
KUI63936.1	495	474	419	417	300	359
KUI63937.1	1433	1258	1164	1199	1049	1114
KUI63939.1	94	51	79	96	104	102
KUI63940.1	111	96	123	98	132	151
KUI63941.1	822	1136	1043	541	613	629
KUI63942.1	149	164	197	136	113	139
KUI63943.1	1705	1154	1107	1309	1115	1209
KUI63944.1	275	253	241	307	305	278
KUI63945.1	292	284	260	254	243	235
KUI63946.1	162	96	102	113	121	97
KUI63947.1	3256	3307	2554	2402	2822	2542
KUI63948.1	412	521	312	210	234	226
KUI63950.1	1389	1351	1171	1448	1898	1567
KUI63951.1	159	200	452	220	189	212
KUI63952.1	184	104	109	293	198	222
KUI63953.1	63	28	20	62	47	37
KUI63954.1	56	87	54	39	65	46
KUI63955.1	1666	951	856	2109	2942	2229
KUI63956.1	56	114	43	64	166	53
KUI63957.1	108	66	47	330	493	442
KUI63958.1	13	2	1	70	166	66
KUI63959.1	1513	1263	1143	1095	1175	1183
KUI63960.1	198	121	124	180	158	149
KUI63961.1	17615	20821	22165	15865	28649	18842
KUI63962.1	2928	2590	2784	2464	2825	2801
KUI63963.1	181	289	308	205	286	255
KUI63964.1	580	493	473	485	492	487
KUI63965.1	5593	2723	3733	5478	3818	5348
KUI63966.1	488	332	355	413	370	417
KUI63967.1	811	549	537	734	848	708
KUI63968.1	2563	2037	2610	2412	1781	2865
KUI63969.1	136	102	70	151	124	127
KUI63970.1	336	641	349	245	400	375
KUI63971.1	737	524	513	654	588	648
KUI63972.1	375	339	352	347	385	459
KUI63973.1	786	890	1124	664	624	748
KUI63974.1	736	925	861	638	719	719
KUI63975.1	329	279	266	265	353	334
KUI63976.1	362	499	661	240	319	317
KUI63977.1	3	11	18	4	21	6
KUI63978.1	127	160	159	238	212	224
KUI63979.1	10567	8200	5548	7843	7169	5517
KUI63982.1	2663	2411	2145	2463	4132	3257
KUI63983.1	1	3	3	6	76	47
KUI63984.1	4547	4009	5287	4326	5248	5250
KUI63985.1	295	749	469	120	215	167
KUI63986.1	32	23	28	13	30	20
KUI63987.1	143	289	256	111	179	185
KUI63988.1	596	431	477	515	519	625
KUI63989.1	16	39	31	9	8	7
KUI63990.1	277	307	327	199	311	329
KUI63991.1	363	430	428	211	237	258
KUI63992.1	330	461	526	227	271	323
KUI63993.1	109	79	115	65	65	76
KUI63994.1	33	26	21	20	25	21
KUI63998.1	345	244	222	445	242	590
KUI63999.1	1554	1030	1646	1192	911	1352
KUI64000.1	60	39	54	19	18	16
KUI64001.1	179	56	85	346	313	359
KUI64002.1	27	39	50	25	29	22
KUI64003.1	1226	1176	1274	1280	1201	1250
KUI64004.1	260	226	247	324	367	484
KUI64005.1	51	15	9	57	49	65
KUI64006.1	78	103	186	51	46	53
KUI64008.1	53	50	54	57	28	53
KUI64009.1	33	10	25	62	90	73
KUI64010.1	147	48	76	202	87	202
KUI64012.1	45	8	18	46	15	35
KUI64013.1	39	7	10	67	23	62
KUI64014.1	13	124	95	17	59	31
KUI64015.1	42	58	60	20	19	32
KUI64016.1	1024	998	1212	742	880	821
KUI64018.1	1244	2368	2012	975	1172	1358
KUI64020.1	120	92	84	105	103	98
KUI64021.1	234	347	253	98	49	82
KUI64023.1	259	188	173	216	214	192
KUI64024.1	1254	1225	1139	1082	1196	1149
KUI64025.1	236	217	187	190	172	172
KUI64026.1	475	503	434	480	643	690
KUI64028.1	257	179	136	212	223	228
KUI64029.1	282	211	196	180	252	228
KUI64032.1	27	12	17	55	76	58
KUI64035.1	19	20	21	22	30	20
KUI64036.1	28	31	16	19	30	19
KUI64037.1	14	8	9	7	9	5
KUI64038.1	43	46	32	43	55	26
KUI64040.1	69	84	96	29	60	49
KUI64045.1	587	475	471	435	375	436
KUI64046.1	113	102	113	110	116	96
KUI64048.1	340	327	241	256	396	282
KUI64049.1	284	241	252	219	217	240
KUI64050.1	35	20	17	10	23	31
KUI64051.1	51	64	47	80	78	55
KUI64054.1	1	0	2	0	14	10
KUI64055.1	27	12	24	22	39	21
KUI64056.1	1127	1164	1206	1206	1380	1356
KUI64057.1	191	130	131	99	85	123
KUI64058.1	11	25	19	11	14	17
KUI64059.1	894	5163	4540	990	1788	2238
KUI64060.1	450	403	394	698	1443	827
KUI64062.1	1376	2201	1709	889	1038	1135
KUI64063.1	429	408	405	632	586	615
KUI64064.1	153	139	190	117	124	146
KUI64067.1	1604	1666	1682	1496	1642	1725
KUI64068.1	7676	4358	5735	6697	5021	6738
KUI64069.1	1012	1191	948	743	1074	950
KUI64070.1	474	456	423	226	298	298
KUI64071.1	1169	1190	1955	1499	1278	1304
KUI64072.1	680	909	1458	452	452	683
KUI64073.1	30	22	29	12	21	16
KUI64074.1	76	48	45	43	25	37
KUI64076.1	607	473	549	440	434	443
KUI64077.1	14657	5738	8003	13417	8664	12570
KUI64078.1	873	797	653	883	873	971
KUI64079.1	569	626	661	550	699	578
KUI64081.1	3194	3128	2861	2537	2441	2759
KUI64082.1	1620	2078	1562	1637	1906	1804
KUI64083.1	2641	3572	2521	2669	2884	2641
KUI64084.1	3618	3573	3031	2711	3065	3444
KUI64085.1	1703	992	1022	3204	3562	3913
KUI64086.1	27	45	40	19	36	39
KUI64087.1	777	854	777	554	436	633
KUI64088.1	283	394	388	304	424	419
KUI64089.1	1213	1952	1435	1459	2353	1856
KUI64090.1	186	152	250	176	185	211
KUI64091.1	1373	1515	1280	1151	1542	1377
KUI64092.1	1731	994	1105	1259	1128	1207
KUI64093.1	527	869	716	402	556	505
KUI64094.1	165	270	299	158	251	209
KUI64095.1	294	171	167	331	264	331
KUI64096.1	276	359	267	219	300	227
KUI64097.1	8	11	11	10	27	24
KUI64099.1	478	301	382	350	474	460
KUI64100.1	79	48	71	23	36	46
KUI64102.1	5	14	47	20	66	42
KUI64103.1	339	314	298	275	311	364
KUI64104.1	762	1503	1466	261	385	404
KUI64105.1	134	431	329	54	141	151
KUI64106.1	52	161	66	32	60	32
KUI64108.1	218	500	611	72	256	196
KUI64109.1	157	305	342	60	137	138
KUI64113.1	18	5	9	3	3	0
KUI64114.1	149	38	10	432	563	238
KUI64115.1	61	46	48	28	29	17
KUI64117.1	1537	1925	1913	1125	1551	1499
KUI64118.1	1080	1092	821	976	1150	1173
KUI64120.1	46	44	26	50	25	33
KUI64121.1	104	131	182	61	56	80
KUI64124.1	184	94	158	158	138	186
KUI64125.1	115	103	97	77	110	99
KUI64126.1	346	354	305	351	416	371
KUI64127.1	1333	2011	1742	1364	1996	2023
KUI64128.1	1227	1459	1201	1172	1258	1319
KUI64129.1	214	296	175	259	256	334
KUI64130.1	557	305	410	476	392	479
KUI64131.1	218	218	195	170	172	181
KUI64132.1	30	284	202	4	2	11
KUI64133.1	7	14	16	11	28	12
KUI64134.1	389	397	299	430	380	432
KUI64135.1	277	811	913	46	17	44
KUI64136.1	1261	918	860	1290	1048	1139
KUI64137.1	230	202	155	172	118	161
KUI64138.1	820	1087	972	628	845	749
KUI64139.1	1029	780	705	628	678	630
KUI64140.1	366	310	269	354	330	400
KUI64141.1	388	366	444	573	697	643
KUI64142.1	1514	782	559	3719	3432	3821
KUI64146.1	1091	782	851	1055	1088	952
KUI64147.1	89	237	153	113	175	94
KUI64148.1	21	96	189	11	28	15
KUI64149.1	114	117	93	115	141	148
KUI64150.1	397	278	277	384	339	398
KUI64151.1	26	33	26	33	74	43
KUI64152.1	993	1421	1198	804	957	851
KUI64153.1	833	456	583	802	591	963
KUI64154.1	385	767	718	447	718	637
KUI64155.1	1053	925	732	929	875	814
KUI64157.1	1695	1902	1417	1481	2042	2257
KUI64158.1	1035	1431	1034	683	993	1211
KUI64160.1	1625	1593	1654	1685	1625	1840
KUI64161.1	149	103	169	39	42	58
KUI64162.1	4283	2094	2551	3415	3257	3313
KUI64163.1	786	605	541	587	423	534
KUI64164.1	722	591	1027	497	458	576
KUI64165.1	4142	3595	2558	3324	3252	3421
KUI64166.1	1227	1207	1009	931	1031	1003
KUI64167.1	45	26	31	76	148	118
KUI64168.1	72	56	54	78	82	76
KUI64169.1	1162	909	738	1045	831	994
KUI64170.1	31	33	36	29	53	53
KUI64171.1	176	149	157	144	182	168
KUI64173.1	3803	10006	5630	1158	2262	2038
KUI64174.1	1365	1097	940	1235	1200	1272
KUI64175.1	467	669	588	375	463	511
KUI64177.1	33	11	18	28	24	36
KUI64178.1	9	14	19	2	0	2
KUI64179.1	16	21	10	45	126	93
KUI64181.1	28	21	18	12	23	24
KUI64182.1	259	546	817	221	201	259
KUI64183.1	10	26	20	6	13	11
KUI64184.1	114	451	246	49	251	123
KUI64185.1	5825	7493	3467	3771	4133	4610
KUI64186.1	87	81	79	71	121	114
KUI64187.1	297	405	309	230	251	281
KUI64188.1	15	32	13	16	32	26
KUI64189.1	992	1596	1145	162	254	343
KUI64190.1	1008	978	948	527	517	624
KUI64192.1	69	36	59	83	39	70
KUI64193.1	447	41	194	913	87	424
KUI64194.1	1435	890	1036	1388	1374	1439
KUI64195.1	540	418	412	433	554	588
KUI64198.1	503	316	316	420	427	450
KUI64199.1	2360	3441	3681	1348	1297	1493
KUI64200.1	5	63	69	0	52	29
KUI64201.1	24	9	27	541	95	17
KUI64204.1	175	84	184	102	84	106
KUI64205.1	261	1298	776	36	116	171
KUI64206.1	1746	2293	2145	1396	1543	1453
KUI64208.1	45	56	23	11	7	12
KUI64210.1	310	327	294	151	130	206
KUI64211.1	1621	3523	2953	359	501	791
KUI64212.1	116	645	595	43	471	223
KUI64213.1	292	446	385	217	251	278
KUI64214.1	205	135	140	97	8	44
KUI64215.1	182	205	188	218	214	215
KUI64216.1	88	32	41	46	11	15
KUI64217.1	732	819	752	679	772	770
KUI64218.1	713	885	934	413	453	666
KUI64219.1	291	224	253	257	228	316
KUI64220.1	401	1114	1062	303	646	1136
KUI64221.1	6	19	12	5	10	12
KUI64222.1	33	83	86	30	23	35
KUI64223.1	0	17	10	2	2	1
KUI64224.1	5	6	8	9	0	9
KUI64225.1	433	352	437	359	329	376
KUI64227.1	1501	29143	31623	1877	2486	9964
KUI64228.1	64	170	115	224	97	147
KUI64229.1	920	638	644	886	1001	895
KUI64230.1	551	487	454	418	478	562
KUI64231.1	30	142	103	30	11	23
KUI64232.1	48	35	54	38	37	20
KUI64233.1	41	7	7	34	53	18
KUI64234.1	69	24	25	50	25	53
KUI64235.1	11	21	10	1	12	10
KUI64236.1	44	15	33	47	30	47
KUI64238.1	157	106	100	155	100	126
KUI64239.1	510	1112	1185	239	375	311
KUI64240.1	121	133	101	65	104	80
KUI64241.1	2	0	0	13	58	33
KUI64242.1	721	1221	1171	476	675	705
KUI64243.1	570	417	429	778	978	1059
KUI64244.1	13	22	3	10	2	3
KUI64245.1	349	375	429	131	75	171
KUI64246.1	81	61	49	23	116	92
KUI64247.1	26	38	26	96	123	117
KUI64248.1	365	581	652	448	613	510
KUI64249.1	493	512	573	375	517	486
KUI64252.1	108	147	165	51	62	68
KUI64253.1	55	44	33	70	67	59
KUI64254.1	35	64	71	27	24	27
KUI64255.1	316	322	275	252	341	312
KUI64257.1	3281	3162	2369	2800	2974	3100
KUI64258.1	19	19	13	19	23	9
KUI64261.1	677	453	519	529	432	519
KUI64262.1	65	86	76	47	129	62
KUI64263.1	143	141	142	58	47	56
KUI64264.1	5	12	8	1	2	11
KUI64265.1	26	94	143	27	28	71
KUI64266.1	10	9	10	10	17	24
KUI64267.1	323	261	229	365	387	582
KUI64269.1	5	6	8	7	10	7
KUI64273.1	54	154	172	64	71	125
KUI64274.1	21	11	30	6	4	9
KUI64276.1	39	6	3	211	371	161
KUI64277.1	310	49	11	1373	1966	1110
KUI64278.1	637	490	409	481	445	476
KUI64279.1	249	331	245	180	250	334
KUI64280.1	23	16	20	31	64	40
KUI64281.1	10	7	9	6	24	17
KUI64282.1	2342	1673	1740	2008	2475	2872
KUI64283.1	1690	1370	1124	922	1224	1260
KUI64284.1	3743	5573	4624	1527	1648	2661
KUI64285.1	2328	3170	1849	809	739	1207
KUI64286.1	481	564	531	318	329	441
KUI64287.1	94	66	49	197	238	172
KUI64289.1	26	15	8	56	62	59
KUI64290.1	3	1	10	8	13	17
KUI64291.1	638	533	373	1135	1815	1310
KUI64292.1	1	4	1	13	46	29
KUI64293.1	47	82	84	1212	2838	1620
KUI64294.1	331	210	246	277	255	253
KUI64296.1	1055	981	977	1109	1188	1277
KUI64297.1	2089	2079	1684	1467	1534	1631
KUI64298.1	821	910	1142	869	1009	1005
KUI64299.1	906	820	1001	825	1028	1048
KUI64301.1	0	2	2	10	14	10
KUI64303.1	1059	1395	1513	861	895	959
KUI64304.1	49	42	60	96	148	139
KUI64305.1	109	181	199	144	324	290
KUI64306.1	360	273	302	252	258	255
KUI64308.1	450	370	352	287	181	278
KUI64309.1	484	478	440	335	298	330
KUI64310.1	1027	784	699	791	712	766
KUI64312.1	1537	1242	1522	1505	1329	1585
KUI64313.1	219	240	310	140	204	149
KUI64314.1	2057	1714	1660	1544	1513	1624
KUI64315.1	10	10	16	10	19	17
KUI64316.1	17	24	22	13	10	13
KUI64317.1	58	116	88	60	44	65
KUI64319.1	42	36	10	24	44	48
KUI64320.1	15	18	7	5	9	5
KUI64321.1	363	351	259	264	428	458
KUI64322.1	345	213	134	162	211	281
KUI64323.1	213	930	676	128	370	287
KUI64324.1	641	757	887	191	538	579
KUI64326.1	418	480	381	189	238	400
KUI64328.1	634	781	1226	472	555	733
KUI64329.1	1109	1139	827	1591	1521	1324
KUI64330.1	519	425	499	385	421	454
KUI64331.1	19	2	0	57	43	17
KUI64332.1	42	21	50	134	127	99
KUI64335.1	563	542	506	431	454	479
KUI64336.1	1771	982	1196	1323	1316	1427
KUI64337.1	1666	2534	4886	1584	2153	3422
KUI64338.1	3248	6002	6164	1497	3379	3413
KUI64339.1	133	113	92	28	32	45
KUI64340.1	50	26	45	102	49	76
KUI64341.1	62	64	73	33	28	38
KUI64342.1	418	412	182	549	1146	841
KUI64344.1	334	120	180	181	115	181
KUI64347.1	18442	7934	6183	16322	14788	15704
KUI64349.1	8	3	2	28	21	15
KUI64351.1	282	301	249	291	181	202
KUI64352.1	92	55	38	182	167	136
KUI64354.1	307	454	428	241	215	240
KUI64355.1	109	127	108	147	155	190
KUI64356.1	992	471	487	1342	897	1105
KUI64357.1	1247	391	267	937	885	813
KUI64358.1	276	176	148	276	233	284
KUI64359.1	2502	773	871	2435	1125	1766
KUI64361.1	130	64	71	93	87	85
KUI64363.1	156	87	62	103	53	64
KUI64364.1	431	200	128	462	193	200
KUI64365.1	421	309	360	311	259	279
KUI64366.1	135	88	169	245	343	373
KUI64367.1	124	102	58	88	97	73
KUI64368.1	275	306	218	189	201	234
KUI64370.1	175	119	147	117	120	120
KUI64371.1	65	38	38	40	38	38
KUI64372.1	63	47	69	9	9	11
KUI64374.1	443	303	295	413	495	429
KUI64376.1	245	265	160	241	220	240
KUI64380.1	33	34	23	13	19	34
KUI64381.1	19	54	49	40	51	58
KUI64382.1	362	731	705	296	284	405
KUI64384.1	3593	4230	5399	2638	2793	2963
KUI64386.1	268	107	202	280	229	512
KUI64387.1	1383	2277	2745	612	760	1293
KUI64389.1	229	107	73	126	129	133
KUI64391.1	21	15	11	24	8	19
KUI64392.1	2	7	13	5	7	16
KUI64393.1	21	67	102	12	35	28
KUI64394.1	17	13	17	14	12	11
KUI64395.1	45	75	63	66	109	73
KUI64396.1	45	75	109	61	67	90
KUI64400.1	3612	2467	2667	2398	3660	3197
KUI64401.1	11	8	7	11	6	8
KUI64402.1	28	39	38	23	16	25
KUI64403.1	22	15	13	14	16	17
KUI64404.1	9	1	2	11	9	12
KUI64405.1	1590	390	477	2777	1977	2122
KUI64406.1	1605	1011	755	1956	2008	2084
KUI64407.1	187	70	58	180	196	185
KUI64409.1	283	225	155	387	464	456
KUI64411.1	171	246	175	101	33	60
KUI64413.1	131	57	72	97	118	83
KUI64414.1	23	13	6	12	20	11
KUI64415.1	409	591	528	328	449	448
KUI64416.1	4	13	24	0	5	4
KUI64418.1	650	771	625	759	1313	959
KUI64420.1	5	144	202	2	40	32
KUI64425.1	2409	4776	4718	1792	3194	2937
KUI64428.1	1319	1029	1244	1328	1055	1252
KUI64429.1	578	577	536	445	486	553
KUI64430.1	414	649	730	343	406	491
KUI64431.1	8397	6968	7689	6272	4681	6342
KUI64432.1	539	772	535	347	61	362
KUI64433.1	10	40	92	5	6	16
KUI64435.1	1979	2263	2058	2133	2234	1989
KUI64436.1	307	306	278	345	418	368
KUI64438.1	35	20	15	44	56	33
KUI64440.1	412	409	412	352	309	346
KUI64441.1	25	126	44	15	56	20
KUI64442.1	73	29	34	69	66	81
KUI64443.1	535	520	464	612	867	681
KUI64444.1	972	533	450	922	812	681
KUI64446.1	632	1048	835	512	760	658
KUI64447.1	10	32	16	18	66	28
KUI64448.1	61	56	66	32	27	47
KUI64449.1	54	82	76	23	36	42
KUI64452.1	19	16	24	7	13	16
KUI64454.1	170	880	676	107	241	287
KUI64455.1	2	10	8	0	7	6
KUI64457.1	817	671	754	543	462	575
KUI64458.1	165	189	147	112	121	137
KUI64459.1	1146	877	879	820	666	882
KUI64460.1	160	105	133	103	101	112
KUI64461.1	412	494	474	444	617	541
KUI64462.1	418	305	261	425	415	484
KUI64463.1	85	255	420	36	38	36
KUI64464.1	1013	1908	2134	734	1058	800
KUI64465.1	54	29	30	44	42	47
KUI64467.1	742	750	659	551	652	724
KUI64468.1	2181	1106	1558	1132	1157	937
KUI64469.1	179	182	175	125	132	141
KUI64470.1	8579	3493	5134	7954	5059	7451
KUI64471.1	465	451	505	323	351	358
KUI64472.1	160	125	133	214	272	226
KUI64473.1	850	501	519	632	477	553
KUI64474.1	944	770	749	1027	890	1008
KUI64475.1	1275	1503	1840	1050	1485	1295
KUI64476.1	695	626	576	605	585	583
KUI64477.1	1478	1931	1419	1328	1185	1467
KUI64478.1	1079	880	838	863	728	892
KUI64479.1	3386	2825	2555	3328	4004	4064
KUI64480.1	1896	3187	2300	1775	2340	2256
KUI64481.1	440	1183	556	417	518	509
KUI64482.1	2730	3069	2973	2746	2396	2690
KUI64483.1	653	713	719	452	577	585
KUI64484.1	330	278	393	327	291	386
KUI64485.1	334	175	248	277	201	259
KUI64486.1	1226	1124	939	944	984	1128
KUI64487.1	91	52	125	136	130	155
KUI64489.1	162	288	248	145	193	125
KUI64490.1	15	16	19	31	65	56
KUI64494.1	22	2	1	16	3	11
KUI64495.1	134	72	87	182	127	138
KUI64496.1	35	2	0	245	53	65
KUI64497.1	257	522	366	1240	2391	1479
KUI64498.1	171	103	94	205	414	283
KUI64499.1	47	5	2	229	63	74
KUI64500.1	76	20	4	441	124	154
KUI64501.1	903	1140	1147	562	761	794
KUI64502.1	92	66	69	78	90	102
KUI64504.1	126	48	66	75	47	60
KUI64505.1	13	6	1	20	34	15
KUI64507.1	335	238	220	269	265	274
KUI64508.1	231	179	164	213	234	170
KUI64509.1	16	12	20	16	57	44
KUI64510.1	5	8	5	12	5	10
KUI64511.1	1736	1592	1126	1631	1960	1855
KUI64512.1	36	33	34	36	41	43
KUI64513.1	1255	549	838	896	531	780
KUI64514.1	358	245	332	358	271	345
KUI64515.1	404	269	335	372	482	393
KUI64517.1	350	229	244	314	220	221
KUI64518.1	2751	3230	3384	3128	3814	3321
KUI64519.1	385	394	298	294	360	367
KUI64520.1	562	546	442	1811	2542	2722
KUI64521.1	127	212	142	153	200	145
KUI64522.1	260	214	332	225	294	255
KUI64523.1	498	418	386	420	443	430
KUI64524.1	116	129	119	111	160	173
KUI64525.1	937	1300	1242	943	1219	1257
KUI64526.1	75	93	72	54	72	68
KUI64527.1	157	155	110	95	129	130
KUI64528.1	657	463	343	447	365	313
KUI64529.1	506	699	549	390	544	525
KUI64530.1	305	206	213	282	203	248
KUI64531.1	56	181	63	14	31	21
KUI64533.1	1929	3409	1429	441	214	172
KUI64534.1	128	258	171	61	107	150
KUI64535.1	372	456	324	235	246	278
KUI64536.1	1230	2363	1253	737	1623	1702
KUI64537.1	1644	1007	849	1999	1790	1546
KUI64538.1	986	673	565	929	960	948
KUI64539.1	358	389	271	315	334	295
KUI64540.1	200	194	183	156	125	207
KUI64541.1	1249	1671	1588	1247	1528	1453
KUI64542.1	1234	1662	1529	809	580	854
KUI64543.1	1214	1145	1065	903	833	963
KUI64544.1	29	18	10	13	23	15
KUI64547.1	711	1141	415	187	60	74
KUI64548.1	43	92	51	6	25	15
KUI64549.1	30	15	15	9	23	15
KUI64551.1	453	452	603	435	1009	528
KUI64552.1	19	17	27	41	96	69
KUI64554.1	329	304	304	359	404	413
KUI64555.1	523	377	551	551	649	680
KUI64556.1	598	366	563	608	515	529
KUI64557.1	217	341	299	184	254	218
KUI64558.1	534	505	818	637	671	550
KUI64560.1	1065	1240	1066	908	880	1047
KUI64561.1	40	113	141	35	109	82
KUI64562.1	332	236	267	416	414	521
KUI64563.1	905	533	501	749	710	877
KUI64564.1	1178	1633	1549	1193	1810	1560
KUI64565.1	60	103	45	33	48	46
KUI64566.1	634	2870	1195	358	689	503
KUI64568.1	482	820	529	311	447	361
KUI64569.1	2592	1664	1713	5646	7808	8333
KUI64570.1	1137	1099	1287	1066	910	1023
KUI64571.1	837	866	854	731	810	826
KUI64572.1	2559	885	1076	1800	972	1900
KUI64573.1	107	99	78	91	112	100
KUI64574.1	13651	4434	6815	11639	6228	10188
KUI64575.1	8261	3260	4317	7298	4811	7134
KUI64576.1	675	617	273	374	345	306
KUI64577.1	482	359	411	345	314	394
KUI64578.1	18	20	8	25	48	43
KUI64579.1	715	410	628	709	623	755
KUI64580.1	194	118	157	164	103	163
KUI64582.1	178	148	321	219	259	207
KUI64583.1	35	52	61	39	53	74
KUI64584.1	3919	4525	4015	3228	4039	4248
KUI64585.1	627	634	563	548	521	537
KUI64586.1	153	106	106	132	148	115
KUI64587.1	103	131	177	93	127	91
KUI64588.1	301	332	342	207	246	232
KUI64589.1	15	12	9	12	11	6
KUI64590.1	46	18	41	135	129	115
KUI64591.1	433	217	243	215	150	157
KUI64592.1	148	149	234	132	179	158
KUI64593.1	3117	2036	2425	3045	2427	3246
KUI64594.1	870	1128	981	766	986	953
KUI64595.1	527	210	158	532	918	580
KUI64596.1	2187	1841	1738	2331	2691	2771
KUI64598.1	1642	1153	1286	1190	930	1301
KUI64599.1	774	477	381	476	374	468
KUI64600.1	693	550	496	783	680	700
KUI64601.1	802	676	606	584	581	551
KUI64603.1	15	42	82	27	73	84
KUI64604.1	27	48	34	70	66	88
KUI64605.1	259	468	420	481	1062	797
KUI64606.1	1463	3379	2814	2148	6008	3682
KUI64607.1	3065	3841	3294	4054	5169	4735
KUI64608.1	607	401	408	449	310	420
KUI64609.1	191	112	65	44	80	45
KUI64610.1	36	35	36	27	30	23
KUI64611.1	517	301	708	744	475	658
KUI64612.1	137	88	81	76	62	102
KUI64613.1	429	336	398	375	362	442
KUI64614.1	601	538	487	506	461	528
KUI64615.1	820	946	1194	781	748	839
KUI64616.1	298	393	378	346	507	399
KUI64617.1	5813	2250	3043	4945	3014	4606
KUI64618.1	4338	8080	5126	3589	5658	5014
KUI64619.1	74	43	60	72	73	66
KUI64620.1	363	484	484	305	329	375
KUI64621.1	1449	820	856	1233	725	938
KUI64622.1	771	324	287	807	266	371
KUI64623.1	725	408	461	606	374	523
KUI64624.1	876	537	629	676	536	566
KUI64625.1	1473	973	824	1167	1086	1123
KUI64626.1	28	32	24	11	12	12
KUI64627.1	327	143	173	258	253	241
KUI64629.1	203	14	4	1701	372	539
KUI64630.1	85	79	89	94	96	77
KUI64631.1	1102	1812	1787	1234	1682	1704
KUI64632.1	893	766	730	712	752	761
KUI64633.1	605	397	431	364	299	370
KUI64634.1	85	63	67	49	34	30
KUI64635.1	628	355	462	532	423	580
KUI64636.1	183	287	321	125	154	127
KUI64638.1	304	511	655	189	214	365
KUI64639.1	435	3118	3795	300	512	1861
KUI64641.1	166	143	152	127	121	141
KUI64642.1	37	46	32	22	25	28
KUI64643.1	152	80	112	220	168	143
KUI64644.1	159	231	216	109	213	213
KUI64645.1	58	41	28	20	14	29
KUI64646.1	174	151	163	131	143	156
KUI64647.1	182	107	159	163	181	154
KUI64648.1	1890	2158	2615	1145	1369	1774
KUI64650.1	270	120	181	295	248	309
KUI64651.1	577	408	454	478	614	512
KUI64652.1	1351	977	1051	1806	1849	2068
KUI64653.1	1205	1064	996	941	763	838
KUI64654.1	468	541	483	464	876	702
KUI64655.1	251	257	228	156	128	165
KUI64656.1	33	29	42	17	24	25
KUI64658.1	422	768	695	322	696	598
KUI64659.1	99	155	119	87	126	128
KUI64660.1	1328	2825	1357	1787	3489	2441
KUI64661.1	85	75	56	58	36	46
KUI64662.1	16	37	2	11	5	8
KUI64664.1	623	701	828	656	572	740
KUI64666.1	354	267	321	262	290	301
KUI64668.1	7	10	7	15	8	9
KUI64670.1	26	17	13	19	15	13
KUI64674.1	82	91	72	86	123	105
KUI64675.1	66	40	28	42	46	42
KUI64677.1	329	313	278	169	161	183
KUI64678.1	389	349	287	282	265	316
KUI64679.1	415	308	413	415	348	432
KUI64680.1	90	54	46	109	150	128
KUI64681.1	1172	1297	1544	943	952	1158
KUI64682.1	243	198	198	231	235	247
KUI64683.1	1230	1148	1265	1407	1260	1423
KUI64684.1	7405	8636	5288	5045	5426	5810
KUI64685.1	964	2101	2016	1107	1685	1566
KUI64686.1	13892	5822	7898	11825	7502	11145
KUI64687.1	534	633	367	359	498	454
KUI64688.1	430	317	316	334	377	371
KUI64689.1	138	113	79	87	91	81
KUI64690.1	972	2651	2601	1637	2636	2668
KUI64691.1	2559	1417	1546	2466	1960	2351
KUI64692.1	1106	1172	1052	969	969	1088
KUI64693.1	526	539	451	383	409	455
KUI64694.1	16	25	20	6	8	8
KUI64695.1	363	250	351	692	939	791
KUI64696.1	360	194	177	614	1203	428
KUI64697.1	69	48	32	103	95	75
KUI64698.1	6	9	7	8	23	10
KUI64699.1	15	3	4	32	54	13
KUI64702.1	27	6	2	85	88	12
KUI64703.1	38	3	1	136	213	29
KUI64705.1	32	50	65	38	58	34
KUI64707.1	7100	6485	6193	6088	6172	6307
KUI64708.1	601	526	572	518	569	593
KUI64709.1	1055	557	719	910	644	899
KUI64710.1	877	724	641	713	686	765
KUI64711.1	714	644	607	635	543	635
KUI64712.1	728	378	467	494	400	435
KUI64713.1	1176	652	664	1022	637	952
KUI64714.1	1220	1069	1039	1371	1970	1779
KUI64715.1	778	462	368	691	732	546
KUI64716.1	400	326	291	384	438	477
KUI64717.1	285	208	239	252	315	311
KUI64718.1	160	95	126	190	139	193
KUI64719.1	285	645	545	160	295	250
KUI64721.1	13	14	28	7	10	11
KUI64724.1	428	766	671	178	364	281
KUI64726.1	26	25	26	141	240	225
KUI64727.1	9	4	1	4	5	14
KUI64729.1	1034	620	770	1067	903	1066
KUI64730.1	400	443	527	308	525	369
KUI64731.1	129	109	122	111	117	115
KUI64732.1	1707	3043	2551	950	1358	1595
KUI64733.1	516	414	405	221	175	253
KUI64734.1	262	227	228	288	282	287
KUI64735.1	685	458	416	586	696	577
KUI64736.1	284	179	216	208	185	206
KUI64737.1	292	301	300	267	67	254
KUI64738.1	496	481	369	361	335	386
KUI64739.1	862	741	789	727	691	793
KUI64740.1	2301	2527	1985	2411	3444	3058
KUI64741.1	896	921	1063	902	897	1036
KUI64742.1	294	157	198	482	209	322
KUI64743.1	209	195	220	199	167	220
KUI64744.1	412	449	425	273	311	336
KUI64745.1	539	583	520	534	511	542
KUI64746.1	706	900	554	956	1256	933
KUI64747.1	173	232	241	163	179	198
KUI64748.1	500	636	589	472	504	501
KUI64749.1	20	26	31	26	29	28
KUI64750.1	205	176	243	197	320	211
KUI64751.1	442	204	332	410	228	352
KUI64752.1	142	108	129	127	93	136
KUI64753.1	158	155	221	138	165	132
KUI64754.1	339	204	199	274	232	292
KUI64756.1	582	464	458	523	467	519
KUI64757.1	468	476	519	340	320	377
KUI64758.1	577	417	423	777	775	827
KUI64759.1	261	198	277	232	248	298
KUI64760.1	147	122	138	131	131	170
KUI64761.1	862	959	819	873	903	1043
KUI64762.1	455	40	30	2102	2465	1013
KUI64763.1	61	39	73	121	100	114
KUI64764.1	52	84	74	37	44	46
KUI64765.1	20	26	19	15	17	15
KUI64766.1	352	262	264	220	218	197
KUI64767.1	6	0	0	60	145	57
KUI64768.1	18	35	19	15	120	27
KUI64769.1	65	44	46	41	15	29
KUI64770.1	153	37	71	107	18	72
KUI64771.1	40	76	100	41	80	46
KUI64772.1	104	100	148	78	133	119
KUI64773.1	672	1175	1725	368	510	587
KUI64774.1	257	256	234	291	268	301
KUI64775.1	1027	1211	1008	959	1139	1083
KUI64776.1	438	816	523	375	462	471
KUI64777.1	258	370	354	210	223	213
KUI64778.1	34	52	62	15	42	25
KUI64779.1	303	345	285	225	292	242
KUI64780.1	6206	8021	6124	3083	3149	4088
KUI64781.1	517	399	426	504	399	491
KUI64782.1	350	353	314	348	309	387
KUI64783.1	307	242	224	252	290	264
KUI64784.1	125	73	76	122	111	105
KUI64785.1	136	133	64	127	135	91
KUI64786.1	823	534	462	987	866	928
KUI64787.1	5123	3241	3612	5030	5093	5800
KUI64788.1	816	388	548	820	626	722
KUI64789.1	2020	1967	1688	1783	1900	1938
KUI64790.1	882	933	811	1429	2761	1657
KUI64791.1	9698	10921	8011	8643	10747	10292
KUI64792.1	580	581	464	472	531	575
KUI64793.1	135	78	81	63	51	80
KUI64795.1	3557	1123	1207	4030	2671	3537
KUI64796.1	984	1893	1686	1278	2376	2086
KUI64797.1	9	13	12	7	20	11
KUI64798.1	640	755	744	558	658	639
KUI64799.1	13	20	26	10	6	10
KUI64800.1	242	165	101	131	70	116
KUI64801.1	941	1023	1012	686	746	740
KUI64802.1	287	161	168	317	450	515
KUI64803.1	7	3	8	25	6	15
KUI64804.1	89	28	31	241	41	143
KUI64805.1	408	266	270	404	141	321
KUI64806.1	316	442	464	236	383	366
KUI64807.1	59	96	160	28	82	75
KUI64808.1	1256	854	933	1511	1179	1459
KUI64809.1	8616	3469	5069	7951	5053	7395
KUI64810.1	1613	1294	990	2347	2746	2429
KUI64811.1	903	806	752	1084	1305	1079
KUI64813.1	142	210	157	102	170	107
KUI64814.1	69	42	42	41	115	75
KUI64815.1	557	495	425	503	472	501
KUI64816.1	2041	717	1136	2917	2491	3461
KUI64817.1	109	102	120	64	77	76
KUI64819.1	53	19	23	56	10	21
KUI64820.1	629	371	427	596	487	560
KUI64821.1	174	190	136	161	269	95
KUI64822.1	96	85	131	101	121	133
KUI64823.1	356	289	291	290	158	225
KUI64824.1	307	222	247	200	164	206
KUI64825.1	712	540	507	539	325	452
KUI64826.1	241	306	337	217	443	245
KUI64827.1	596	875	826	532	754	645
KUI64828.1	577	391	536	582	522	675
KUI64829.1	348	415	317	1157	2488	1543
KUI64830.1	398	393	617	415	422	361
KUI64831.1	1640	1834	1563	1318	1295	1515
KUI64833.1	2776	3092	2991	1877	2484	2288
KUI64834.1	255	147	197	511	674	499
KUI64835.1	7028	6582	7089	6050	5616	6102
KUI64836.1	18	20	8	5	9	11
KUI64837.1	129	70	59	62	42	83
KUI64838.1	130	137	197	39	47	85
KUI64839.1	248	229	248	249	282	221
KUI64840.1	146	136	129	105	104	96
KUI64841.1	4532	2510	2786	4035	2553	3176
KUI64842.1	148	123	131	69	118	93
KUI64843.1	63	54	60	118	157	147
KUI64846.1	559	1073	463	739	1359	963
KUI64847.1	283	313	200	185	179	191
KUI64849.1	49	29	18	59	32	48
KUI64851.1	97	288	371	72	162	135
KUI64852.1	115	70	36	88	90	84
KUI64853.1	1132	973	835	988	1026	978
KUI64854.1	313	334	385	267	360	303
KUI64855.1	159	257	206	126	183	147
KUI64856.1	380	307	327	289	379	404
KUI64857.1	1568	1178	1266	1461	1661	1595
KUI64858.1	1218	1294	1129	1128	1356	1534
KUI64859.1	352	235	248	365	332	362
KUI64860.1	68	116	121	66	88	66
KUI64861.1	242	231	257	181	243	203
KUI64862.1	489	545	507	447	420	513
KUI64863.1	1107	1285	1261	937	1270	1170
KUI64864.1	358	289	391	296	265	304
KUI64865.1	2144	1292	1570	3606	4026	4700
KUI64866.1	401	352	311	327	351	341
KUI64867.1	920	759	738	769	844	850
KUI64868.1	221	196	200	224	241	275
KUI64869.1	178	133	89	104	97	105
KUI64870.1	120	602	468	46	113	266
KUI64871.1	547	1037	1123	820	1002	706
KUI64872.1	255	583	340	216	522	259
KUI64873.1	1626	322	508	1025	825	839
KUI64874.1	1220	1148	905	962	1073	1070
KUI64875.1	138	81	91	370	457	325
KUI64876.1	542	830	761	575	664	686
KUI64877.1	2192	2930	1581	813	782	1188
KUI64878.1	337	1326	891	103	219	110
KUI64879.1	1269	1309	950	690	713	814
KUI64880.1	38	24	19	25	11	20
KUI64881.1	4179	3518	3575	3454	3230	3606
KUI64882.1	424	397	331	359	298	321
KUI64883.1	1420	1010	647	515	258	315
KUI64884.1	194	301	159	866	1726	992
KUI64885.1	1335	1412	1119	1123	1406	1215
KUI64886.1	139	55	43	90	97	107
KUI64887.1	2303	2453	2139	2182	2194	2276
KUI64888.1	3364	1965	2462	2271	1390	1854
KUI64889.1	517	380	399	428	457	501
KUI64890.1	545	621	688	620	761	791
KUI64892.1	1035	748	643	2542	3324	3645
KUI64893.1	175	110	141	119	110	122
KUI64894.1	561	346	360	456	418	440
KUI64896.1	691	1057	1148	523	711	626
KUI64897.1	262	252	236	189	245	213
KUI64898.1	414	683	588	616	794	653
KUI64899.1	215	171	215	248	257	254
KUI64900.1	344	215	223	324	301	303
KUI64902.1	59	35	39	80	91	89
KUI64903.1	788	393	407	584	362	551
KUI64904.1	948	396	514	920	902	955
KUI64905.1	62	32	45	160	153	168
KUI64906.1	5	11	9	4	7	7
KUI64907.1	1219	1033	1201	981	760	1071
KUI64911.1	411	289	296	339	455	396
KUI64912.1	151	97	128	144	198	147
KUI64913.1	41	8	16	73	169	107
KUI64914.1	202	344	553	214	334	305
KUI64915.1	121	36	72	322	13	63
KUI64917.1	102	105	77	115	115	127
KUI64918.1	331	252	286	292	311	279
KUI64919.1	842	516	597	1002	754	981
KUI64920.1	3946	1659	2256	3214	1580	2567
KUI64921.1	1452	614	579	1150	960	1367
KUI64922.1	2836	1772	1921	2623	1752	2269
KUI64923.1	1035	1259	976	854	842	906
KUI64924.1	300	331	319	256	367	313
KUI64925.1	389	312	317	287	267	353
KUI64927.1	862	830	800	872	811	1006
KUI64928.1	493	231	415	476	461	472
KUI64930.1	1917	801	1121	1473	973	1327
KUI64931.1	397	331	423	388	432	428
KUI64932.1	13	5	5	10	3	1
KUI64933.1	1854	1854	1994	1832	2233	2193
KUI64934.1	763	439	560	553	435	435
KUI64935.1	369	243	205	326	262	247
KUI64938.1	569	301	495	661	371	685
KUI64939.1	82	50	44	230	113	132
KUI64940.1	145	103	84	390	177	223
KUI64941.1	679	286	259	1448	744	970
KUI64942.1	67	50	71	233	132	141
KUI64943.1	213	77	97	563	324	339
KUI64944.1	20	10	11	391	154	210
KUI64945.1	5	9	5	294	131	181
KUI64946.1	148	98	65	567	479	418
KUI64947.1	409	257	262	265	229	244
KUI64948.1	1627	1009	1042	1347	1588	1218
KUI64949.1	172	143	127	172	145	145
KUI64950.1	936	764	751	842	872	841
KUI64951.1	261	237	256	228	231	209
KUI64952.1	1118	752	751	846	913	880
KUI64953.1	5161	4335	4873	5773	6586	6664
KUI64954.1	848	1247	686	823	1088	835
KUI64955.1	3163	3270	2401	3020	3590	2716
KUI64956.1	293	341	190	186	144	230
KUI64957.1	300	143	231	228	225	261
KUI64958.1	733	513	596	730	569	666
KUI64959.1	310	208	321	215	209	268
KUI64960.1	130	76	76	201	146	123
KUI64961.1	191	205	230	142	173	220
KUI64962.1	353	342	311	293	255	291
KUI64963.1	500	1192	1880	597	1506	1130
KUI64964.1	1736	1709	1533	2061	3216	2627
KUI64965.1	595	711	605	1320	1245	1166
KUI64966.1	20	26	35	25	17	14
KUI64967.1	7	19	10	9	25	9
KUI64968.1	701	493	583	576	476	501
KUI64969.1	333	310	321	351	462	392
KUI64970.1	224	125	173	234	281	225
KUI64971.1	1656	1185	1298	1351	580	1214
KUI64972.1	1305	785	914	434	458	464
KUI64973.1	820	468	452	705	618	632
KUI64974.1	170	139	136	136	163	184
KUI64975.1	287	279	330	185	359	391
KUI64976.1	1792	2021	1971	1322	1392	1568
KUI64977.1	237	295	266	519	1254	630
KUI64978.1	2083	1307	1245	3154	3477	3998
KUI64979.1	551	486	594	490	574	584
KUI64980.1	229	232	170	197	199	185
KUI64981.1	1507	1254	1442	1001	1045	1115
KUI64982.1	6183	4843	4460	5293	4505	5728
KUI64983.1	517	563	457	539	656	572
KUI64985.1	1537	1683	1781	1237	1522	1345
KUI64986.1	176	104	124	277	229	309
KUI64987.1	4259	2500	2797	3895	2119	2824
KUI64988.1	74	114	87	89	193	127
KUI64989.1	159	410	238	248	558	322
KUI64990.1	18798	19970	28377	10778	12058	22078
KUI64991.1	383	355	347	376	357	348
KUI64992.1	414	252	300	438	422	451
KUI64993.1	567	371	416	475	398	469
KUI64994.1	14	10	14	19	65	24
KUI64995.1	944	721	818	911	786	873
KUI64996.1	334	313	425	203	210	287
KUI64997.1	791	573	472	547	522	603
KUI64998.1	464	536	560	390	521	431
KUI64999.1	108	99	128	120	107	120
KUI65000.1	883	941	723	606	598	665
KUI65001.1	396	341	385	407	426	402
KUI65003.1	144	180	175	179	321	233
KUI65004.1	48	47	49	57	128	92
KUI65005.1	9	11	9	7	8	13
KUI65006.1	2111	1314	1564	2370	2950	2592
KUI65007.1	710	618	661	647	720	774
KUI65008.1	114	106	131	126	132	122
KUI65009.1	6	22	18	1	1	2
KUI65010.1	1126	1478	1781	1054	1126	1496
KUI65011.1	221	214	262	283	370	360
KUI65012.1	70	61	71	98	100	102
KUI65013.1	113	80	243	84	106	107
KUI65014.1	162	523	543	150	189	162
KUI65015.1	1514	741	1070	1457	741	1210
KUI65016.1	889	1488	1053	1400	2770	1618
KUI65017.1	4147	3097	2987	2659	3525	2556
KUI65018.1	8592	5062	5530	4956	6466	4796
KUI65019.1	5001	5099	4285	4619	4872	5077
KUI65020.1	6	12	11	5	2	6
KUI65021.1	475	931	767	540	800	683
KUI65022.1	411	395	453	411	427	414
KUI65023.1	286	122	156	178	124	171
KUI65025.1	64	54	92	52	57	81
KUI65026.1	1871	1149	1452	1407	944	1234
KUI65027.1	97	368	373	80	109	177
KUI65028.1	1120	781	902	805	567	807
KUI65029.1	182	92	115	273	241	248
KUI65030.1	127	158	84	129	84	105
KUI65031.1	192	139	156	185	138	146
KUI65032.1	1203	906	961	1339	1557	1298
KUI65033.1	31	11	16	17	3	9
KUI65034.1	132	93	91	60	20	68
KUI65035.1	540	452	491	408	432	449
KUI65036.1	342	235	253	356	312	347
KUI65038.1	605	382	491	542	679	647
KUI65039.1	10	4	6	8	7	15
KUI65040.1	509	404	482	467	404	454
KUI65041.1	602	460	585	486	381	465
KUI65042.1	409	426	387	283	338	357
KUI65043.1	137	174	126	794	385	1308
KUI65044.1	487	570	530	398	388	440
KUI65045.1	205	220	201	166	158	194
KUI65047.1	9	87	54	9	30	24
KUI65048.1	26	17	27	15	19	23
KUI65050.1	275	343	325	417	641	410
KUI65052.1	182	243	249	224	298	284
KUI65053.1	813	679	634	582	509	577
KUI65054.1	130	204	160	82	90	114
KUI65055.1	1063	1266	1261	848	1228	1360
KUI65056.1	49	40	27	56	48	45
KUI65057.1	987	1000	1080	821	763	693
KUI65058.1	467	308	279	368	401	357
KUI65059.1	2476	2761	2178	2331	2595	2546
KUI65060.1	1080	911	876	1007	1027	1148
KUI65061.1	141	126	124	134	145	140
KUI65062.1	24	43	39	71	261	115
KUI65063.1	431	242	318	606	612	696
KUI65064.1	2469	1973	2296	2265	2054	2613
KUI65065.1	1095	850	1215	1097	1337	1407
KUI65066.1	835	1208	933	783	1172	974
KUI65067.1	550	517	596	511	498	491
KUI65068.1	127	636	532	104	307	221
KUI65069.1	329	320	300	299	420	296
KUI65070.1	1938	989	961	1421	1102	1359
KUI65072.1	2245	2075	2892	2191	2490	2791
KUI65073.1	1214	1412	1561	946	1197	1103
KUI65074.1	29	40	37	12	22	21
KUI65075.1	49	45	51	62	53	48
KUI65076.1	1269	1104	1198	1792	1802	1669
KUI65077.1	146	90	83	131	100	104
KUI65078.1	9217	3762	5120	8153	5855	7976
KUI65079.1	1123	1241	1032	822	878	976
KUI65081.1	208	128	157	172	154	208
KUI65082.1	80	347	181	74	179	134
KUI65083.1	666	426	468	1566	1220	1248
KUI65084.1	422	247	234	1003	1806	1120
KUI65085.1	376	302	374	277	219	258
KUI65086.1	37	30	33	89	93	74
KUI65087.1	62	61	91	19	48	58
KUI65088.1	187	167	274	214	264	382
KUI65091.1	256	361	365	218	240	269
KUI65092.1	1329	1473	1483	1255	1361	1316
KUI65093.1	2810	3728	3887	2317	2506	2676
KUI65094.1	170	146	207	102	88	143
KUI65096.1	11	7	8	16	41	35
KUI65098.1	114	100	110	67	74	73
KUI65099.1	265	401	283	205	277	242
KUI65101.1	10895	15332	11501	2705	3100	4247
KUI65102.1	6	11	9	7	1	7
KUI65106.1	61	50	60	41	29	35
KUI65110.1	96	111	153	130	265	162
KUI65111.1	741	855	1023	749	1058	850
KUI65112.1	108	83	73	71	62	55
KUI65113.1	158	198	230	132	157	150
KUI65114.1	144	169	155	85	97	109
KUI65115.1	9807	3981	5417	9391	5951	8740
KUI65116.1	1507	1496	1047	1220	1038	1106
KUI65117.1	164	108	139	163	141	165
KUI65118.1	164	186	53	86	40	82
KUI65119.1	11	7	3	12	8	8
KUI65120.1	617	422	499	629	533	620
KUI65123.1	344	505	522	233	338	349
KUI65124.1	1223	910	1020	721	895	780
KUI65125.1	793	826	807	471	510	563
KUI65126.1	30	51	32	27	31	17
KUI65127.1	667	791	836	1472	1072	851
KUI65128.1	2037	2149	1878	1742	2053	2030
KUI65129.1	616	630	563	428	664	509
KUI65130.1	130	132	161	89	60	114
KUI65131.1	23	22	17	21	9	15
KUI65132.1	44	28	22	25	39	33
KUI65133.1	267	119	152	258	226	245
KUI65134.1	21	15	13	39	17	37
KUI65135.1	356	348	294	251	245	258
KUI65136.1	46	51	50	32	30	36
KUI65137.1	12	8	12	9	6	12
KUI65138.1	5	1	2	9	11	9
KUI65139.1	550	604	540	417	403	419
KUI65141.1	971	784	818	1141	1229	1281
KUI65142.1	13161	5873	8448	11314	7922	10678
KUI65143.1	27	24	25	19	30	21
KUI65144.1	103	52	80	107	76	87
KUI65145.1	319	246	241	186	123	187
KUI65146.1	1638	2647	5067	357	326	655
KUI65147.1	839	1738	1250	601	964	1025
KUI65148.1	223	37	45	37	35	36
KUI65149.1	9339	3989	5595	8708	6174	8782
KUI65150.1	473	492	380	492	835	504
KUI65151.1	4371	3078	2068	2593	2385	2355
KUI65152.1	1044	1239	1325	1418	1494	1398
KUI65153.1	817	814	689	841	948	918
KUI65154.1	3250	2313	2302	2290	2335	2548
KUI65155.1	949	811	814	691	567	681
KUI65157.1	166	158	195	131	145	172
KUI65159.1	11	24	29	7	24	13
KUI65163.1	157	101	104	155	155	132
KUI65164.1	22	20	19	16	21	17
KUI65166.1	15	23	12	7	16	22
KUI65167.1	2928	1683	2144	2759	2685	2854
KUI65168.1	572	346	350	424	350	434
KUI65169.1	2178	2014	1845	1618	1565	1701
KUI65170.1	264	181	124	744	916	656
KUI65171.1	96	120	86	1085	3105	2809
KUI65172.1	582	624	639	584	855	698
KUI65173.1	731	398	545	602	561	654
KUI65174.1	2987	7685	6614	1418	3372	2813
KUI65175.1	3468	5324	6950	2624	9348	6216
KUI65176.1	846	313	192	2973	3673	3289
KUI65177.1	15	5	6	24	28	31
KUI65178.1	1690	2316	1829	2026	2529	2157
KUI65179.1	2939	5248	4440	2636	1784	3577
KUI65180.1	514	341	347	411	275	338
KUI65181.1	40	73	64	23	32	23
KUI65182.1	10	27	19	10	20	10
KUI65183.1	1007	49119	49242	2876	2441	22985
KUI65184.1	1499	1466	1356	1190	1081	1079
KUI65185.1	116	247	118	136	210	198
KUI65186.1	439	340	353	334	432	399
KUI65187.1	69	64	37	31	1	13
KUI65188.1	1002	741	610	1523	1087	1243
KUI65189.1	979	1006	916	1059	1173	1179
KUI65190.1	11	37	30	2	2	8
KUI65191.1	333	207	224	201	222	214
KUI65192.1	230	223	224	161	173	165
KUI65193.1	1010	929	881	879	777	846
KUI65194.1	185	126	157	159	183	159
KUI65195.1	239	256	254	207	255	277
KUI65196.1	415	393	393	663	788	948
KUI65198.1	71	556	161	23	58	31
KUI65200.1	951	1102	1069	891	1111	1182
KUI65201.1	1020	1520	1137	676	863	912
KUI65203.1	26	75	179	15	28	18
KUI65204.1	131	260	291	98	120	111
KUI65205.1	200	323	198	216	257	250
KUI65207.1	9707	4161	5771	8436	5589	8117
KUI65208.1	256	193	159	575	750	441
KUI65211.1	182	136	171	168	166	178
KUI65212.1	345	391	649	462	1046	728
KUI65213.1	379	1647	1434	248	355	828
KUI65214.1	667	1041	825	456	687	553
KUI65215.1	483	399	367	537	612	641
KUI65216.1	1515	650	881	1116	669	950
KUI65217.1	936	913	913	565	699	617
KUI65218.1	1243	1196	981	968	809	1042
KUI65219.1	629	784	805	652	777	775
KUI65221.1	701	619	799	1393	1189	1279
KUI65222.1	72	12	8	179	66	68
KUI65223.1	362	32	60	870	292	260
KUI65224.1	7	4	1	3	10	10
KUI65225.1	47	52	30	52	68	58
KUI65226.1	6485	3104	4135	12627	8944	12351
KUI65227.1	1447	1235	1242	1155	1175	1284
KUI65228.1	16	6	9	23	21	21
KUI65229.1	150	61	78	280	302	236
KUI65230.1	325	272	260	301	431	322
KUI65231.1	173	146	143	119	129	175
KUI65232.1	49	131	55	18	80	28
KUI65233.1	19	28	26	9	10	21
KUI65234.1	347	301	118	919	1663	867
KUI65235.1	135	145	96	60	38	63
KUI65236.1	80	92	74	71	74	121
KUI65238.1	413	681	335	208	176	177
KUI65239.1	83	149	130	66	73	67
KUI65240.1	79	102	160	73	98	91
KUI65243.1	53	68	15	24	8	3
KUI65244.1	11	57	76	12	66	36
KUI65245.1	1217	1812	1667	1203	1476	1390
KUI65246.1	35	73	34	22	17	11
KUI65248.1	30737	14009	9644	22296	31395	17896
KUI65249.1	649	824	932	482	575	744
KUI65251.1	42	37	40	31	44	42
KUI65252.1	426	260	248	341	266	282
KUI65253.1	1719	852	1001	2379	2536	2866
KUI65254.1	102	93	139	67	120	96
KUI65255.1	21	28	26	17	42	36
KUI65256.1	1212	1233	1161	754	647	830
KUI65257.1	13	24	21	15	17	8
KUI65258.1	2758	2898	3676	2701	3603	3539
KUI65259.1	106	69	75	72	97	96
KUI65260.1	1019	919	860	844	853	924
KUI65261.1	950	994	729	592	679	707
KUI65262.1	4	27	27	4	3	11
KUI65264.1	128	120	160	151	154	203
KUI65265.1	121	101	131	167	151	167
KUI65266.1	3810	7741	8056	2283	3625	3574
KUI65267.1	402	185	179	1184	2803	1761
KUI65268.1	1391	1313	1212	1224	1234	1161
KUI65269.1	353	311	273	210	210	238
KUI65270.1	2407	1568	1697	2043	1718	1782
KUI65271.1	190	440	495	124	447	198
KUI65273.1	474	1463	1139	54	65	70
KUI65274.1	13	13	10	7	3	5
KUI65275.1	460	388	427	286	204	284
KUI65276.1	154	661	338	67	143	94
KUI65277.1	293	250	285	131	143	155
KUI65278.1	224	1357	2034	175	353	802
KUI65279.1	11	38	16	3	19	10
KUI65280.1	1401	1197	1283	1419	1531	1763
KUI65281.1	1597	958	899	1200	873	1090
KUI65282.1	1143	1736	1353	1161	1383	1370
KUI65283.1	829	859	772	672	725	818
KUI65284.1	2137	949	1222	1847	2241	1807
KUI65285.1	594	577	703	646	524	608
KUI65286.1	397	347	323	474	544	554
KUI65287.1	1897	1941	1726	1847	1946	2050
KUI65288.1	413	298	356	314	325	325
KUI65289.1	502	599	391	392	507	531
KUI65290.1	279	265	422	305	284	286
KUI65291.1	354	282	248	240	255	245
KUI65293.1	20	8	8	18	9	12
KUI65294.1	24	19	21	6	17	12
KUI65297.1	75	143	110	37	71	75
KUI65298.1	222	134	130	191	116	130
KUI65303.1	34	40	45	35	41	37
KUI65306.1	193	88	168	184	108	166
KUI65307.1	8	14	10	17	39	26
KUI65309.1	601	438	458	447	410	441
KUI65310.1	519	360	429	458	481	544
KUI65311.1	1269	707	1154	1786	1203	1835
KUI65312.1	150	94	123	124	107	121
KUI65313.1	818	629	613	438	459	500
KUI65314.1	334	265	297	200	123	239
KUI65315.1	483	249	323	375	318	281
KUI65316.1	2178	902	980	2209	1641	1813
KUI65318.1	550	836	729	354	411	461
KUI65319.1	1604	588	949	2533	3055	2498
KUI65320.1	2835	3852	1853	1751	2053	1525
KUI65321.1	1223	1363	935	1167	1166	1150
KUI65322.1	368	201	287	335	299	315
KUI65323.1	4016	3603	4129	3605	4707	4514
KUI65324.1	128	117	139	98	112	100
KUI65325.1	22	7	11	26	17	24
KUI65326.1	8453	3559	5040	7982	5111	7626
KUI65327.1	849	507	548	814	835	804
KUI65328.1	1318	83	88	3351	3246	414
KUI65329.1	255	33	38	655	720	90
KUI65330.1	149	157	142	147	225	199
KUI65331.1	1897	1465	1710	2398	2253	2410
KUI65332.1	2615	1486	1193	1470	1121	1879
KUI65333.1	445	418	393	401	349	381
KUI65334.1	629	678	605	463	579	527
KUI65335.1	1318	1078	1127	970	935	1081
KUI65336.1	1597	1244	1353	1435	1405	1555
KUI65337.1	68	104	89	71	111	94
KUI65338.1	1083	753	881	846	807	967
KUI65340.1	1475	2052	1575	982	1168	1202
KUI65341.1	752	574	557	1060	860	912
KUI65342.1	204	181	253	151	134	137
KUI65343.1	657	688	743	633	681	704
KUI65344.1	1104	1302	1645	1524	1721	1340
KUI65345.1	5	5	5	6	23	21
KUI65347.1	622	913	870	635	1054	1135
KUI65348.1	403	373	518	542	1092	693
KUI65349.1	43	25	42	34	21	30
KUI65351.1	9	9	8	6	7	11
KUI65352.1	55	24	14	133	215	172
KUI65353.1	116	323	389	36	93	118
KUI65354.1	220	202	223	342	523	448
KUI65355.1	79	102	96	158	286	191
KUI65356.1	1107	811	860	1006	1062	1083
KUI65357.1	194	393	379	148	281	207
KUI65359.1	258	137	184	165	140	143
KUI65360.1	121	120	165	78	35	63
KUI65361.1	85	116	85	56	173	150
KUI65363.1	264	236	281	121	235	229
KUI65364.1	10	15	13	11	13	16
KUI65366.1	2487	5012	6589	3033	5476	5177
KUI65367.1	12	9	14	10	12	10
KUI65368.1	1242	1571	1099	1022	1022	1042
KUI65369.1	478	795	474	419	644	459
KUI65370.1	42	108	107	32	29	35
KUI65371.1	6	8	12	10	7	9
KUI65372.1	230	300	192	364	574	539
KUI65373.1	8952	3239	4821	8034	4861	6969
KUI65374.1	9937	4783	6949	9873	6838	9822
KUI65376.1	73	60	53	92	162	108
KUI65377.1	97	56	65	85	66	91
KUI65378.1	175	112	126	160	132	143
KUI65379.1	588	351	405	542	467	519
KUI65380.1	12	8	8	6	3	6
KUI65381.1	505	323	341	412	313	356
KUI65382.1	574	567	604	463	330	478
KUI65383.1	612	498	414	519	566	496
KUI65384.1	104	110	158	74	166	119
KUI65385.1	1190	1505	1120	830	1069	1145
KUI65386.1	1028	681	946	1058	1030	1080
KUI65388.1	903	915	820	716	842	916
KUI65389.1	1844	976	1325	1401	1061	1302
KUI65390.1	7	11	13	11	11	18
KUI65391.1	551	415	303	1573	2159	2113
KUI65392.1	16	13	5	15	18	16
KUI65393.1	3493	5082	4361	2271	2686	2827
KUI65394.1	371	247	275	342	307	321
KUI65395.1	360	408	340	321	350	395
KUI65396.1	1289	1134	1278	966	813	990
KUI65397.1	1084	824	889	1018	1209	1148
KUI65398.1	460	567	455	496	657	604
KUI65399.1	604	552	599	479	454	491
KUI65400.1	947	924	831	1293	1449	1210
KUI65401.1	870	1067	881	782	807	791
KUI65403.1	756	845	719	646	787	693
KUI65404.1	244	164	168	209	169	182
KUI65405.1	693	478	497	674	720	917
KUI65407.1	1298	746	997	1130	633	824
KUI65408.1	349	428	440	305	404	431
KUI65409.1	1047	911	960	726	595	732
KUI65410.1	10	4	14	4	0	1
KUI65411.1	49	53	52	24	38	35
KUI65412.1	26	35	34	23	35	38
KUI65413.1	6	36	12	2	3	3
KUI65414.1	350	238	344	350	429	430
KUI65415.1	541	452	494	543	659	511
KUI65416.1	278	467	272	169	168	201
KUI65417.1	191	171	203	146	157	150
KUI65418.1	240	319	320	151	284	196
KUI65419.1	47	9	60	86	48	73
KUI65421.1	1244	753	719	2353	3037	2750
KUI65422.1	335	373	361	256	378	340
KUI65424.1	6172	4304	3544	9133	12127	10810
KUI65425.1	389	1659	1209	1632	2853	2094
KUI65426.1	589	733	614	366	465	459
KUI65427.1	383	466	392	267	437	397
KUI65428.1	134	143	122	63	79	124
KUI65429.1	122	97	68	103	89	99
KUI65430.1	359	302	427	488	482	460
KUI65431.1	354	208	309	266	252	220
KUI65432.1	1060	1129	1089	1168	1294	1185
KUI65433.1	551	470	446	900	1230	1020
KUI65434.1	956	1321	1226	1088	1437	1360
KUI65435.1	579	444	454	473	593	636
KUI65436.1	148	116	152	110	136	157
KUI65437.1	315	341	384	339	364	340
KUI65438.1	129	68	57	279	332	346
KUI65439.1	427	266	269	650	571	658
KUI65440.1	772	650	702	893	1374	1169
KUI65441.1	1202	1458	1427	1411	2183	1461
KUI65442.1	150	133	172	298	290	311
KUI65443.1	1927	1851	1806	2032	2343	2787
KUI65444.1	1007	661	907	990	814	1016
KUI65445.1	30	59	42	32	41	43
KUI65446.1	288	483	367	274	309	366
KUI65447.1	378	302	340	340	368	330
KUI65448.1	360	214	202	239	250	238
KUI65449.1	872	1219	1403	879	1288	1194
KUI65450.1	330	488	730	400	566	500
KUI65451.1	193	77	132	194	208	184
KUI65452.1	458	670	635	467	615	555
KUI65453.1	534	425	554	423	298	441
KUI65454.1	733	896	1058	827	1005	996
KUI65455.1	379	218	218	363	300	278
KUI65456.1	377	341	371	311	350	326
KUI65457.1	203	261	276	168	165	203
KUI65458.1	640	556	534	369	359	430
KUI65459.1	783	981	1089	713	783	734
KUI65460.1	351	155	209	500	454	560
KUI65461.1	376	163	263	321	244	275
KUI65462.1	130	75	110	216	246	315
KUI65463.1	205	156	172	157	136	164
KUI65464.1	1081	928	936	781	724	858
KUI65465.1	447	436	598	412	482	525
KUI65466.1	9	13	23	20	16	20
KUI65467.1	2012	2235	2144	1534	1578	1740
KUI65468.1	1822	1943	1605	1403	1774	1672
KUI65469.1	130	109	138	148	127	139
KUI65470.1	85	43	76	90	97	89
KUI65471.1	511	603	357	309	383	336
KUI65472.1	987	2081	1640	735	1066	927
KUI65473.1	3415	4642	4035	2189	2880	2545
KUI65474.1	85	91	66	75	84	93
KUI65475.1	206	206	176	239	239	291
KUI65476.1	1556	939	1065	1291	1186	1197
KUI65477.1	415	535	553	329	405	404
KUI65478.1	1926	2410	1453	1047	1358	1478
KUI65479.1	126	142	231	24	23	37
KUI65480.1	576	518	447	881	1327	1023
KUI65481.1	531	377	437	319	340	380
KUI65483.1	46	16	19	26	8	16
KUI65485.1	107	80	48	361	253	323
KUI65486.1	97	540	551	12	70	105
KUI65487.1	117	85	13	33	24	31
KUI65488.1	1	62	35	1	3	3
KUI65489.1	173	1201	1277	11	109	168
KUI65490.1	51	62	55	33	45	64
KUI65491.1	602	565	99	1703	281	1634
KUI65493.1	973	954	848	838	788	848
KUI65497.1	806	778	673	666	609	751
KUI65498.1	8341	4564	4730	5563	4018	4918
KUI65499.1	630	496	496	677	671	754
KUI65500.1	1402	708	824	1101	730	917
KUI65501.1	503	301	440	484	574	634
KUI65502.1	80	80	53	56	65	40
KUI65503.1	24	164	66	4	25	17
KUI65504.1	16	12	13	21	15	15
KUI65506.1	13	39	50	13	25	27
KUI65507.1	2681	4299	2762	2675	3405	3327
KUI65508.1	1331	2016	2742	1107	1957	2092
KUI65509.1	21	12	17	25	11	18
KUI65510.1	31	23	6	375	904	505
KUI65511.1	522	472	462	420	447	448
KUI65512.1	158	212	300	205	287	217
KUI65514.1	7	5	12	7	21	16
KUI65516.1	589	758	778	469	566	493
KUI65517.1	421	352	469	475	464	462
KUI65518.1	180	189	149	153	130	141
KUI65519.1	171	206	99	229	529	332
KUI65521.1	244	122	143	106	52	103
KUI65522.1	325	112	129	374	297	358
KUI65524.1	1304	1047	978	1063	1147	1349
KUI65525.1	15	50	46	3	7	4
KUI65527.1	1232	1309	1163	1128	1102	1150
KUI65528.1	1216	1811	1516	765	1381	870
KUI65529.1	291	244	245	190	191	199
KUI65530.1	179	148	214	186	242	230
KUI65531.1	36	65	71	39	102	74
KUI65532.1	127	32	52	88	99	66
KUI65533.1	2051	1353	1440	3700	4653	4659
KUI65534.1	155	146	130	99	103	145
KUI65535.1	1345	1272	1179	504	718	694
KUI65536.1	76	70	57	46	58	49
KUI65537.1	17	10	15	20	38	27
KUI65539.1	1513	1571	1131	1381	1557	1470
KUI65540.1	3041	3121	2467	3792	5695	4835
KUI65541.1	695	736	632	601	576	596
KUI65542.1	445	348	414	264	245	261
KUI65543.1	2311	1988	1906	2152	1930	2016
KUI65545.1	385	311	332	226	246	291
KUI65546.1	8	10	9	9	5	5
KUI65548.1	107	133	57	193	305	169
KUI65549.1	654	415	458	545	456	532
KUI65550.1	704	620	499	645	719	636
KUI65551.1	170	171	167	163	174	172
KUI65552.1	185	104	150	147	124	141
KUI65553.1	101	101	83	54	55	76
KUI65554.1	23	36	35	17	17	16
KUI65555.1	293	221	237	226	197	218
KUI65556.1	75	67	109	50	47	48
KUI65557.1	422	394	115	88	128	97
KUI65558.1	5	17	8	2	4	4
KUI65559.1	7	15	10	6	6	4
KUI65560.1	72	63	52	55	75	53
KUI65561.1	10595	4192	5988	9490	6150	8522
KUI65562.1	606	448	435	448	355	418
KUI65563.1	110	198	345	78	91	232
KUI65564.1	431	698	855	396	680	656
KUI65567.1	127	175	177	70	131	85
KUI65568.1	118	131	139	76	71	95
KUI65569.1	393	819	653	313	301	388
KUI65570.1	335	341	350	334	384	387
KUI65571.1	202	135	169	160	237	245
KUI65572.1	2052	1745	1838	2086	2910	2386
KUI65573.1	752	623	749	593	539	569
KUI65574.1	1535	823	949	1694	1071	1455
KUI65575.1	18	21	36	34	39	50
KUI65576.1	182	109	137	117	117	144
KUI65577.1	2603	2295	1842	1841	2046	1985
KUI65578.1	369	489	418	147	416	222
KUI65579.1	1415	1603	1181	1034	1458	1145
KUI65580.1	1041	552	678	930	598	806
KUI65581.1	518	221	329	463	408	497
KUI65582.1	42	15	18	23	21	11
KUI65583.1	7	14	11	6	9	11
KUI65584.1	90	105	108	70	92	117
KUI65585.1	339	359	258	243	272	256
KUI65586.1	146	189	177	124	159	169
KUI65587.1	3875	2062	2362	6174	7425	7008
KUI65588.1	991	1231	1299	811	722	891
KUI65590.1	390	296	265	264	269	290
KUI65591.1	58	58	42	46	46	43
KUI65592.1	718	765	602	603	396	499
KUI65594.1	517	265	403	740	718	1048
KUI65595.1	401	276	349	343	316	394
KUI65596.1	6006	3809	4258	6046	5937	7019
KUI65597.1	316	435	313	147	124	172
KUI65599.1	1487	1376	1049	893	738	900
KUI65600.1	269	243	225	251	192	282
KUI65601.1	198	180	206	188	211	220
KUI65602.1	53	41	11	92	437	170
KUI65604.1	189	79	121	205	93	161
KUI65605.1	923	1185	1080	879	1107	985
KUI65606.1	1147	1752	2550	1375	1328	1194
KUI65608.1	8780	5526	6267	7216	6387	7738
KUI65609.1	193	211	187	174	172	198
KUI65610.1	139	138	149	136	119	111
KUI65611.1	822	560	505	638	473	614
KUI65612.1	119	99	204	181	156	159
KUI65613.1	491	491	624	483	426	517
KUI65614.1	68	90	87	44	60	67
KUI65615.1	189	195	214	220	407	334
KUI65616.1	842	490	567	552	424	544
KUI65617.1	1043	734	743	895	946	1034
KUI65618.1	976	491	712	2213	2688	3340
KUI65620.1	392	337	365	311	313	336
KUI65621.1	716	487	494	582	561	547
KUI65622.1	1488	1337	1212	1042	1114	1120
KUI65623.1	345	306	308	265	333	287
KUI65624.1	252	193	242	225	156	217
KUI65625.1	38	50	79	89	55	81
KUI65626.1	120	64	79	87	89	116
KUI65627.1	543	357	510	542	603	604
KUI65628.1	240	189	208	184	147	177
KUI65630.1	1174	1107	1049	1227	1451	1273
KUI65631.1	803	862	841	848	913	905
KUI65633.1	872	739	849	761	666	666
KUI65634.1	352	411	362	291	522	333
KUI65635.1	814	609	596	730	678	705
KUI65636.1	190	103	123	285	241	232
KUI65637.1	1254	1418	1146	993	1119	1044
KUI65638.1	638	479	542	543	573	580
KUI65639.1	514	395	386	402	470	466
KUI65640.1	760	594	776	744	806	888
KUI65641.1	23781	11910	14273	21294	14445	20215
KUI65642.1	253	205	199	169	202	265
KUI65643.1	210	230	205	205	185	201
KUI65644.1	1097	990	1008	1122	1158	1290
KUI65645.1	572	470	497	556	445	524
KUI65646.1	636	553	510	319	496	370
KUI65647.1	202	2409	1246	21	171	77
KUI65648.1	352	465	328	306	420	389
KUI65649.1	1579	1641	1372	1286	1887	1644
KUI65650.1	42	3	2	176	196	111
KUI65651.1	10	5	13	4	6	10
KUI65652.1	257	192	239	233	217	269
KUI65653.1	635	550	770	612	657	690
KUI65654.1	907	635	652	823	663	709
KUI65655.1	705	525	601	639	587	601
KUI65656.1	159	145	122	114	110	118
KUI65657.1	932	478	690	939	670	850
KUI65658.1	495	554	416	246	204	270
KUI65659.1	2824	2271	2506	2699	2912	3005
KUI65660.1	28	28	45	14	33	16
KUI65661.1	111866	70098	74095	108142	105245	119584
KUI65662.1	267	130	178	251	132	214
KUI65663.1	739	603	579	602	498	554
KUI65665.1	53	35	40	45	34	46
KUI65666.1	1634	1490	1346	1510	1525	1439
KUI65668.1	40	51	64	45	39	38
KUI65669.1	11	13	13	22	16	27
KUI65672.1	9	6	5	11	16	16
KUI65673.1	48	50	39	85	135	106
KUI65675.1	17	19	29	17	37	26
KUI65676.1	565	337	327	526	617	507
KUI65679.1	303	310	270	201	208	224
KUI65680.1	457	373	427	325	363	410
KUI65681.1	156	195	168	122	137	147
KUI65682.1	327	246	245	257	242	291
KUI65683.1	940	459	568	688	503	694
KUI65684.1	4	7	7	3	14	11
KUI65685.1	109	28	20	322	420	216
KUI65686.1	1606	1579	1483	1553	1599	1727
KUI65687.1	1476	1099	1163	1208	1201	1384
KUI65688.1	125	102	79	116	45	93
KUI65689.1	364	1106	553	113	57	87
KUI65690.1	463	1655	750	153	59	98
KUI65691.1	440	771	554	1256	3173	1580
KUI65692.1	519	429	625	451	716	680
KUI65693.1	2908	3240	2694	2674	2858	2806
KUI65694.1	404	274	303	366	347	403
KUI65695.1	274	171	185	228	227	246
KUI65696.1	2767	3448	3554	2670	2968	2747
KUI65698.1	382	220	298	304	299	342
KUI65699.1	1048	951	1174	1271	1235	1311
KUI65700.1	233	64	145	548	196	415
KUI65701.1	4	2	2	14	7	10
KUI65702.1	15	25	44	11	9	14
KUI65704.1	329	5	2	978	1173	115
KUI65706.1	338	270	496	485	854	1087
KUI65707.1	7472	3101	4480	6522	4278	6066
KUI65708.1	2465	1404	1795	3368	3318	2599
KUI65709.1	1507	1376	1398	1270	2009	1500
KUI65710.1	418	1601	1200	223	579	717
KUI65711.1	428	412	412	490	1043	788
KUI65712.1	1013	3103	4325	450	1672	1926
KUI65713.1	491	1311	1206	209	594	729
KUI65714.1	90	41	17	1220	1773	1857
KUI65715.1	799	868	863	412	420	533
KUI65716.1	440	475	624	599	552	676
KUI65717.1	336	288	352	363	264	323
KUI65719.1	2270	1790	1999	1802	1686	2138
KUI65721.1	7	13	15	3	4	5
KUI65722.1	4561	2622	2988	3317	2275	3091
KUI65723.1	1579	2151	2918	1074	1304	1447
KUI65724.1	2336	1375	1599	1802	1765	1789
KUI65725.1	1124	1132	1078	676	940	774
KUI65726.1	803	536	730	711	1031	932
KUI65728.1	709	365	441	637	587	700
KUI65729.1	711	770	1004	668	829	730
KUI65731.1	620	2539	3546	430	1896	865
KUI65732.1	78	31	37	74	57	49
KUI65733.1	277	614	827	182	519	258
KUI65734.1	1267	533	796	1344	967	1446
KUI65735.1	49	401	271	15	48	40
KUI65737.1	4968	1452	1487	3098	1668	1690
KUI65738.1	108	58	84	81	166	104
KUI65739.1	460	460	446	411	417	478
KUI65740.1	49	17	20	3365	2933	1238
KUI65741.1	475	501	464	523	649	553
KUI65742.1	1023	574	577	336	146	298
KUI65744.1	1756	1924	2032	1487	1593	1701
KUI65745.1	1007	506	717	817	545	785
KUI65747.1	147	207	157	136	86	122
KUI65749.1	522	267	298	1152	1823	1722
KUI65750.1	392	155	56	2651	6240	3492
KUI65752.1	690	496	522	618	710	697
KUI65753.1	1713	1656	1470	1576	1557	1933
KUI65754.1	505	524	427	452	432	468
KUI65755.1	427	559	414	344	547	479
KUI65756.1	5473	7201	6442	4862	4482	7107
KUI65757.1	1018	1145	1065	671	662	759
KUI65758.1	21	13	27	22	32	30
KUI65761.1	299	192	213	255	210	267
KUI65762.1	207	144	161	202	196	189
KUI65763.1	606	645	494	329	110	321
KUI65765.1	2475	2453	1837	1438	1323	1560
KUI65766.1	33	111	115	19	24	56
KUI65767.1	1169	803	869	1317	1561	1516
KUI65768.1	356	267	253	349	376	428
[truncated: 7,332 more rows]
